# Supplementary material for: Model confidence sets and forecast combination: an application to age-specific mortality
Source: Genus. 2018 Nov 21;74(1):19. doi: 10.1186/s41118-018-0043-9 (PMC6276067; doi:10.1186/s41118-018-0043-9)
Supplement: Supplementary file 1 — Code for Shiny application. The R code to produce a Shiny user interface for plotting every series in the Japanese human mortality data. (ZIP 62 kb) [file 41118_2018_43_MOESM1_ESM.zip]

Archive with 2 entries (2 files):
- shiny.R
- code_submission.R
