# Supplementary material for: Model confidence sets and forecast combination: an application to age-specific mortality
Source: Genus. 2018 Nov 21;74(1):19. doi: 10.1186/s41118-018-0043-9 (PMC6276067; doi:10.1186/s41118-018-0043-9)
Supplement: Supplementary file 1 — Code for Shiny application. The R code to produce a Shiny user interface for plotting every series in the Japanese human mortality data. (ZIP 62 kb) [file 41118_2018_43_MOESM1_ESM.zip › shiny.R]

##################
# load R packages
##################

install.packages(c("shiny", "demography", "rainbow", "fda", "dplyr"))
library(shiny)
library(demography)
library(rainbow)
library(fda)
require(dplyr)

###################################################
# read data from Japanese Human Mortality Database
###################################################

read.jpn_death <- function(region, label = region)
{
    path <- paste("http://www.ipss.go.jp/p-toukei/JMD/", region, "/STATS/",   "Deaths_1x1.txt", sep = "")
    txt <- RCurl::getURL(path)
    con <- textConnection(txt)
    mx <- try(read.table(con, skip = 2, header = TRUE, na.strings = "."), TRUE)
    close(con)
    if(class(mx) == "try-error") 
      stop("Connection error at www.mortality.org. Please check username, password and country label.")
    path <- paste("http://www.ipss.go.jp/p-toukei/JMD/", region, "/STATS/",   "Exposures_1x1.txt", sep = "")
    txt <- RCurl::getURL(path)
    con <- textConnection(txt)
    pop <- try(read.table(con, skip = 2, header = TRUE, na.strings = "."), TRUE)
    close(con)
    if(class(pop) == "try-error") 
      stop("Exposures file not found at www.mortality.org")
    return(list(Deaths = mx, pop = pop))
}


read.jpn <- function (region,  label = region) 
{
    path <- paste("http://www.ipss.go.jp/p-toukei/JMD/", region, "/STATS/",   "Mx_1x1.txt", sep = "")
    txt <- RCurl::getURL(path)
    con <- textConnection(txt)
    mx <- try(read.table(con, skip = 2, header = TRUE, na.strings = "."), 
              TRUE)
    close(con)
    if (class(mx) == "try-error") 
      stop("Connection error at www.mortality.org. Please check username, password and country label.")
    path <- paste("http://www.ipss.go.jp/p-toukei/JMD/", region, "/STATS/",   "Exposures_1x1.txt", sep = "")
    txt <- RCurl::getURL(path)
    con <- textConnection(txt)
    pop <- try(read.table(con, skip = 2, header = TRUE, na.strings = "."), 
               TRUE)
    close(con)
    if (class(pop) == "try-error") 
      stop("Exposures file not found at www.mortality.org")
    obj <- list(type = "mortality", label = label, lambda = 0)
    obj$year <- sort(unique(mx[, 1]))
    n <- length(obj$year)
    m <- length(unique(mx[, 2]))
    obj$age <- mx[1:m, 2]
    mnames <- names(mx)[-c(1, 2)]
    n.mort <- length(mnames)
    obj$rate <- obj$pop <- list()
    for (i in 1:n.mort) {
      obj$rate[[i]] <- matrix(mx[, i + 2], nrow = m, ncol = n)
      obj$rate[[i]][obj$rate[[i]] < 0] <- NA
      obj$pop[[i]] <- matrix(pop[, i + 2], nrow = m, ncol = n)
      obj$pop[[i]][obj$pop[[i]] < 0] <- NA
      dimnames(obj$rate[[i]]) <- dimnames(obj$pop[[i]]) <- list(obj$age, 
                                                                obj$year)
    }
    names(obj$pop) = (names(obj$rate) <- tolower(mnames))
    obj$age <- as.numeric(as.character(obj$age))
    if (is.na(obj$age[m])) 
      obj$age[m] <- 2 * obj$age[m - 1] - obj$age[m - 2]
    return(structure(obj, class = "demogdata"))
}

state = c("Japan", "Hokkaido", "Aomori", "Iwate", "Miyagi", "Akita", "Yamagata", "Fukushima",
          "Ibaraki", "Tochigi", "Gunma", "Saitama", "Chiba", "Tokyo", "Kanagawa", "Niigata",
          "Toyama", "Ishikawa", "Fukui", "Yamanashi", "Nagano", "Gifu", "Shizuoka", "Aichi",
          "Mie", "Shiga", "Kyoto", "Osaka", "Hyogo", "Nara", "Wakayama", "Tottori", "Shimane",
          "Okayama", "Hiroshima", "Yamaguchi", "Tokushima", "Kagawa", "Ehime", "Kochi",
          "Fukuoka", "Saga", "Nagasaki", "Kumamoto", "Oita", "Miyazaki", "Kagoshima", "Okinawa")

# ages 0-110

Japan     = extract.years(read.jpn("00", "Japan"), 1975:2015)
Hokkaido  = extract.years(read.jpn("01", "Hokkaido"), 1975:2015)
Aomori    = extract.years(read.jpn("02", "Aomori"), 1975:2015)
Iwate     = extract.years(read.jpn("03", "Iwate"), 1975:2015)
Miyagi    = extract.years(read.jpn("04", "Miyagi"), 1975:2015)
Akita     = extract.years(read.jpn("05", "Akita"), 1975:2015)
Yamagata  = extract.years(read.jpn("06", "Yamagata"), 1975:2015)
Fukushima = extract.years(read.jpn("07", "Fukushima"), 1975:2015)
Ibaraki   = extract.years(read.jpn("08", "Ibaraki"), 1975:2015)
Tochigi   = extract.years(read.jpn("09", "Tochigi"), 1975:2015)
Gunma     = extract.years(read.jpn("10", "Gunma"), 1975:2015)
Saitama   = extract.years(read.jpn("11", "Saitama"), 1975:2015)
Chiba     = extract.years(read.jpn("12", "Chiba"), 1975:2015)
Tokyo     = extract.years(read.jpn("13", "Tokyo"), 1975:2015)
Kanagawa  = extract.years(read.jpn("14", "Kanagawa"), 1975:2015)
Niigata   = extract.years(read.jpn("15", "Niigata"), 1975:2015)
Toyama    = extract.years(read.jpn("16", "Toyama"), 1975:2015)
Ishikawa  = extract.years(read.jpn("17", "Ishikawa"), 1975:2015)
Fukui     = extract.years(read.jpn("18", "Fukui"), 1975:2015)
Yamanashi = extract.years(read.jpn("19", "Yamanashi"), 1975:2015)
Nagano    = extract.years(read.jpn("20", "Nagano"), 1975:2015)
Gifu      = extract.years(read.jpn("21", "Gifu"), 1975:2015)
Shizuoka  = extract.years(read.jpn("22", "Shizuoka"), 1975:2015)
Aichi     = extract.years(read.jpn("23", "Aichi"), 1975:2015)
Mie       = extract.years(read.jpn("24", "Mie"), 1975:2015)
Shiga     = extract.years(read.jpn("25", "Shiga"), 1975:2015)
Kyoto     = extract.years(read.jpn("26", "Kyoto"), 1975:2015)
Osaka     = extract.years(read.jpn("27", "Osaka"), 1975:2015)
Hyogo     = extract.years(read.jpn("28", "Hyogo"), 1975:2015)
Nara      = extract.years(read.jpn("29", "Nara"), 1975:2015)
Wakayama  = extract.years(read.jpn("30", "Wakayama"), 1975:2015)
Tottori   = extract.years(read.jpn("31", "Tottori"), 1975:2015)
Shimane   = extract.years(read.jpn("32", "Shimane"), 1975:2015)
Okayama   = extract.years(read.jpn("33", "Okayama"), 1975:2015)
Hiroshima = extract.years(read.jpn("34", "Hiroshima"), 1975:2015)
Yamaguchi = extract.years(read.jpn("35", "Yamaguchi"), 1975:2015)
Tokushima = extract.years(read.jpn("36", "Tokushima"), 1975:2015)
Kagawa    = extract.years(read.jpn("37", "Kagawa"), 1975:2015)
Ehime     = extract.years(read.jpn("38", "Ehime"), 1975:2015)
Kochi     = extract.years(read.jpn("39", "Kochi"), 1975:2015)
Fukuoka   = extract.years(read.jpn("40", "Fukuoka"), 1975:2015)
Saga      = extract.years(read.jpn("41", "Saga"), 1975:2015)
Nagasaki  = extract.years(read.jpn("42", "Nagasaki"), 1975:2015)
Kumamoto  = extract.years(read.jpn("43", "Kumamoto"), 1975:2015)
Oita      = extract.years(read.jpn("44", "Oita"), 1975:2015)
Miyazaki  = extract.years(read.jpn("45", "Miyazaki"), 1975:2015)
Kagoshima = extract.years(read.jpn("46", "Kagoshima"), 1975:2015)
Okinawa   = extract.years(read.jpn("47", "Okinawa"), 1975:2015)

##########################################
# Japanese Mortality Database (1975-2015)
##########################################

Japan_extract = Japan
age = 0:110

output_Japan = cbind(rep("Japan", 111*41), rep(1975:2015, each = 111), rep(age, 41),
                        as.numeric(Japan_extract$rate$female),
                    	as.numeric(Japan_extract$rate$male),
                    	as.numeric(Japan_extract$rate$total),
                    	as.numeric(Japan_extract$pop$female),
                    	as.numeric(Japan_extract$pop$male),
                    	as.numeric(Japan_extract$pop$total))

output_state = c("output_Hokkaido", "output_Aomori", "output_Iwate", "output_Miyagi", "output_Akita",    
                 "output_Yamagata", "output_Fukushima", "output_Ibaraki", "output_Tochigi", "output_Gunma",     
                 "output_Saitama",  "output_Chiba", "output_Tokyo", "output_Kanagawa",
                 "output_Niigata", "output_Toyama", "output_Ishikawa", 
                 "output_Fukui", "output_Yamanashi", "output_Nagano", "output_Gifu", 
                 "output_Shizuoka", "output_Aichi", "output_Mie", "output_Shiga", "output_Kyoto",     
                 "output_Osaka",  "output_Hyogo", "output_Nara",     
                 "output_Wakayama", "output_Tottori", "output_Shimane", "output_Okayama",   
                 "output_Hiroshima", "output_Yamaguchi",
                 "output_Tokushima", "output_Kagawa", "output_Ehime", "output_Kochi", 
                 "output_Fukuoka", "output_Saga",     
                 "output_Nagasaki", "output_Kumamoto", "output_Oita", "output_Miyazaki",  
                 "output_Kagoshima", "output_Okinawa")

for(iw in 1:47)
{  
    assign(output_state[iw], cbind(rep(state[iw+1], 111*41), rep(1975:2015, each = 111), rep(age, 41),
                        as.numeric(get(state[iw+1])$rate$female),
                        as.numeric(get(state[iw+1])$rate$male),
                        as.numeric(get(state[iw+1])$rate$total),
                        as.numeric(get(state[iw+1])$pop$female),
                        as.numeric(get(state[iw+1])$pop$male),
                        as.numeric(get(state[iw+1])$pop$total)))
}

output_comb = NULL
for(iw in 1:47)
{
    output_comb = rbind(output_comb, get(output_state[iw]))
}
output_comb_final = rbind(output_Japan, output_comb)
colnames(output_comb_final) = c("Code", "Year", "Age", "MortFemale", "MortMale", "MortTotal", "ExpoFemale", "ExpoMale", "ExpoTotal")

# export data in .csv format

write.csv(output_comb_final, "asmr.csv", quote=FALSE, row.names=FALSE)

cn0 = list()
cn0$Japan = noquote("Japan")
cn0$Hokkaido = noquote("Hokkaido")
cn0$Aomori = noquote("Aomori")
cn0$Iwate = noquote("Iwate")
cn0$Miyagi = noquote("Miyagi")
cn0$Akita = noquote("Akita")
cn0$Yamagata = noquote("Yamagata")
cn0$Fukushima = noquote("Fukushima")
cn0$Ibaraki = noquote("Ibaraki")
cn0$Tochigi = noquote("Tochigi")
cn0$Gunma = noquote("Gunma")
cn0$Saitama = noquote("Saitama")
cn0$Chiba = noquote("Chiba")
cn0$Tokyo = noquote("Tokyo")
cn0$Kanagawa = noquote("Kanagawa")
cn0$Niigata = noquote("Niigata")
cn0$Toyama = noquote("Toyama")
cn0$Ishikawa = noquote("Ishikawa")
cn0$Fukui = noquote("Fukui")
cn0$Yamanashi = noquote("Yamanashi")
cn0$Nagano = noquote("Nagano")
cn0$Gifu = noquote("Gifu")
cn0$Shizuoka = noquote("Shizuoka")
cn0$Aichi = noquote("Aichi")
cn0$Mie = noquote("Mie")
cn0$Shiga = noquote("Shiga")
cn0$Kyoto = noquote("Kyoto")
cn0$Osaka = noquote("Osaka")
cn0$Hyogo = noquote("Hyogo")
cn0$Nara = noquote("Nara")
cn0$Wakayama = noquote("Wakayama")
cn0$Tottori = noquote("Tottori")
cn0$Shimane = noquote("Shimane")
cn0$Okayama = noquote("Okayama")
cn0$Hiroshima = noquote("Hiroshima")
cn0$Yamaguchi = noquote("Yamaguchi")
cn0$Tokushima = noquote("Tokushima")
cn0$Kagawa = noquote("Kagawa")
cn0$Ehime = noquote("Ehime")
cn0$Kochi = noquote("Kochi")
cn0$Fukuoka = noquote("Fukuoka")
cn0$Saga = noquote("Saga")
cn0$Nagasaki = noquote("Nagasaki")
cn0$Kumamoto = noquote("Kumamoto")
cn0$Oita = noquote("Oita")
cn0$Miyazaki = noquote("Miyazaki")
cn0$Kagoshima = noquote("Kagoshima")

# set working directory (specify a shiny working directory)

setwd("/Volumes/MY PASSPORT/Dropbox/Todos/Model confidence sets and forecast combination/shiny")

df0 = read.csv("asmr.csv", stringsAsFactors = FALSE)

shinyServer(function(input, output)
{
	# df filtered
	dff <- reactive({
		df1 = df0 %>% filter(Code == input$country)
		if(input$sex == "Female")
		{
      dd1 = demogdata(data = matrix(df1$MortFemale, nrow = 110-0+1),
						                      pop = matrix(df1$ExpoFemale, nrow = 110-0+1),
						                      ages = 0:110, years = unique(df1$Year),
						                      type = "mortality", 
						                      label = input$country, name = "Female")
      dd1_truncate = extract.ages(dd1, 60:100)
      dd1_smooth_truncate = extract.ages(smooth.demogdata(dd1), 60:100)
    }    
		if(input$sex == "Male")
		{	
      dd1 = demogdata(data = matrix(df1$MortMale, nrow = 110-0+1),
						                      pop = matrix(df1$ExpoMale, nrow = 110-0+1),
						                      ages = 0:110, years = unique(df1$Year),
						                      type = "mortality", 
						                      label = input$country, name = "Male")
      dd1_truncate = extract.ages(dd1, 60:100)
      dd1_smooth_truncate = extract.ages(smooth.demogdata(dd1), 60:100)     
		}
		if(input$sex == "Total")
		{	
      dd1 = demogdata(data = matrix(df1$MortTotal, nrow = 110-0+1),
						                      pop = matrix(df1$ExpoTotal, nrow = 110-0+1),
						                      ages = 0:110, years = unique(df1$Year),
						                      type = "mortality", 
						                      label = input$country, name = "Total")
      dd1_truncate = extract.ages(dd1, 60:100)
      dd1_smooth_truncate = extract.ages(smooth.demogdata(dd1), 60:100)
		}
		list(df1 = df1, dd1_truncate = dd1_truncate, dd1_smooth_truncate = dd1_smooth_truncate)
	})
	
	output$plot1 <- renderPlot({
		dff1 <- dff()
		par(mar=c(2,2,1,0.1))
		if(input$smooth2 == FALSE)
			 plot(dff1$dd1_truncate, ylab = "", main = "", plotlegend = TRUE, legendpos = "bottomright", ylim = c(-6,0))
		   abline(h = 0, lty = 2)
		if(input$smooth2 == TRUE)
			 plot(dff1$dd1_smooth_truncate, ylab = "", main = "", plotlegend = TRUE, legendpos = "bottomright", ylim = c(-6,0))
		   abline(h = 0, lty = 2)
	})
  
	output$plot_t1 <- renderText({
		dff1 = dff()
		paste0(input$sex, " ASMR ", range(dff1$dd1_truncate$year)[1], "-", range(dff1$dd1_truncate$year)[2])
	})
})						

# set working directory (specify a shiny working directory)

setwd("/Volumes/MY PASSPORT/Dropbox/Todos/Model confidence sets and forecast combination/shiny")

shinyUI(fluidPage(
  br(),
  # Application title
  titlePanel("Japanese Mortility Database"),
  br(),
  sidebarLayout(position = "left",
    sidebarPanel(   
    	h4("Functional time series plot"),
  		br(),
		fluidRow(
		    column(12, selectInput(inputId = "country", label = "Select Region", choices = cn0, width="100%" )),   
		    column(12, selectInput(inputId = "sex", label = "Select Sex", choices = c("Female" = "Female", "Male" = "Male", "Total" = "Total"), width="100%" )),    
		    column(12, checkboxInput(inputId = "smooth2", label = "Smooth age-specific mortality rate"))
		),
		br()
		),
    mainPanel(  
    	fluidRow(
		    column(12, strong(textOutput("plot_t1")),  plotOutput("plot1"))
	  	)
    )
  ) 
))

# set up working directory (one level above shiny subfolder)

setwd("/Volumes/MY PASSPORT/Dropbox/Todos/Model confidence sets and forecast combination/")
runApp("shiny")
