# Supplementary material for: Model confidence sets and forecast combination: an application to age-specific mortality
Source: Genus. 2018 Nov 21;74(1):19. doi: 10.1186/s41118-018-0043-9 (PMC6276067; doi:10.1186/s41118-018-0043-9)
Supplement: Supplementary file 1 — Code for Shiny application. The R code to produce a Shiny user interface for plotting every series in the Japanese human mortality data. (ZIP 62 kb) [file 41118_2018_43_MOESM1_ESM.zip › code_submission.R]

##############################
# install and load R packages
##############################

install.packages(c("ilc", "MCS", "demography", "RColorBrewer"))
require(ilc)
require(MCS)
require(demography)
require(RColorBrewer)

###################################################
# read data from Japanese Human Mortality Database
###################################################

read.jpn_death <- function(region, label = region)
{
    path <- paste("http://www.ipss.go.jp/p-toukei/JMD/", region, "/STATS/",   "Deaths_1x1.txt", sep = "")
    txt <- RCurl::getURL(path)
    con <- textConnection(txt)
    mx <- try(read.table(con, skip = 2, header = TRUE, na.strings = "."), TRUE)
    close(con)
    if(class(mx) == "try-error") 
      stop("Connection error at www.mortality.org. Please check username, password and country label.")
    path <- paste("http://www.ipss.go.jp/p-toukei/JMD/", region, "/STATS/",   "Exposures_1x1.txt", sep = "")
    txt <- RCurl::getURL(path)
    con <- textConnection(txt)
    pop <- try(read.table(con, skip = 2, header = TRUE, na.strings = "."), TRUE)
    close(con)
    if(class(pop) == "try-error") 
      stop("Exposures file not found at www.mortality.org")
    return(list(Deaths = mx, pop = pop))
}

read.jpn <- function (region,  label = region) 
{
    path <- paste("http://www.ipss.go.jp/p-toukei/JMD/", region, "/STATS/",   "Mx_1x1.txt", sep = "")
    txt <- RCurl::getURL(path)
    con <- textConnection(txt)
    mx <- try(read.table(con, skip = 2, header = TRUE, na.strings = "."), 
              TRUE)
    close(con)
    if (class(mx) == "try-error") 
      stop("Connection error at www.mortality.org. Please check username, password and country label.")
    path <- paste("http://www.ipss.go.jp/p-toukei/JMD/", region, "/STATS/",   "Exposures_1x1.txt", sep = "")
    txt <- RCurl::getURL(path)
    con <- textConnection(txt)
    pop <- try(read.table(con, skip = 2, header = TRUE, na.strings = "."), 
               TRUE)
    close(con)
    if (class(pop) == "try-error") 
      stop("Exposures file not found at www.mortality.org")
    obj <- list(type = "mortality", label = label, lambda = 0)
    obj$year <- sort(unique(mx[, 1]))
    n <- length(obj$year)
    m <- length(unique(mx[, 2]))
    obj$age <- mx[1:m, 2]
    mnames <- names(mx)[-c(1, 2)]
    n.mort <- length(mnames)
    obj$rate <- obj$pop <- list()
    for (i in 1:n.mort) {
      obj$rate[[i]] <- matrix(mx[, i + 2], nrow = m, ncol = n)
      obj$rate[[i]][obj$rate[[i]] < 0] <- NA
      obj$pop[[i]] <- matrix(pop[, i + 2], nrow = m, ncol = n)
      obj$pop[[i]][obj$pop[[i]] < 0] <- NA
      dimnames(obj$rate[[i]]) <- dimnames(obj$pop[[i]]) <- list(obj$age, 
                                                                obj$year)
    }
    names(obj$pop) = (names(obj$rate) <- tolower(mnames))
    obj$age <- as.numeric(as.character(obj$age))
    if (is.na(obj$age[m])) 
      obj$age[m] <- 2 * obj$age[m - 1] - obj$age[m - 2]
    return(structure(obj, class = "demogdata"))
}

state = c("Japan", "Hokkaido", "Aomori", "Iwate", "Miyagi", "Akita", "Yamagata", "Fukushima",
          "Ibaraki", "Tochigi", "Gunma", "Saitama", "Chiba", "Tokyo", "Kanagawa", "Niigata",
          "Toyama", "Ishikawa", "Fukui", "Yamanashi", "Nagano", "Gifu", "Shizuoka", "Aichi",
          "Mie", "Shiga", "Kyoto", "Osaka", "Hyogo", "Nara", "Wakayama", "Tottori", "Shimane",
          "Okayama", "Hiroshima", "Yamaguchi", "Tokushima", "Kagawa", "Ehime", "Kochi",
          "Fukuoka", "Saga", "Nagasaki", "Kumamoto", "Oita", "Miyazaki", "Kagoshima", "Okinawa")

state_ini = c("Japan_ini", "Hokkaido_ini", "Aomori_ini", "Iwate_ini", "Miyagi_ini", "Akita_ini", "Yamagata_ini", "Fukushima_ini",
              "Ibaraki_ini", "Tochigi_ini", "Gunma_ini", "Saitama_ini", "Chiba_ini", "Tokyo_ini", "Kanagawa_ini", "Niigata_ini",
              "Toyama_ini", "Ishikawa_ini", "Fukui_ini", "Yamanashi_ini", "Nagano_ini", "Gifu_ini", "Shizuoka_ini", "Aichi_ini",
              "Mie_ini", "Shiga_ini", "Kyoto_ini", "Osaka_ini", "Hyogo_ini", "Nara_ini", "Wakayama_ini", "Tottori_ini", "Shimane_ini",
              "Okayama_ini", "Hiroshima_ini", "Yamaguchi_ini", "Tokushima_ini", "Kagawa_ini", "Ehime_ini", "Kochi_ini",
              "Fukuoka_ini", "Saga_ini", "Nagasaki_ini", "Kumamoto_ini", "Oita_ini", "Miyazaki_ini", "Kagoshima_ini", "Okinawa_ini")

state_smooth = c("Japan_smooth", "Hokkaido_smooth", "Aomori_smooth", "Iwate_smooth", 
                 "Miyagi_smooth", "Akita_smooth", "Yamagata_smooth", "Fukushima_smooth",
                 "Ibaraki_smooth", "Tochigi_smooth", "Gunma_smooth", "Saitama_smooth", 
                 "Chiba_smooth", "Tokyo_smooth", "Kanagawa_smooth", "Niigata_smooth",
                 "Toyama_smooth", "Ishikawa_smooth", "Fukui_smooth", "Yamanashi_smooth", 
                 "Nagano_smooth", "Gifu_smooth", "Shizuoka_smooth", "Aichi_smooth",
                 "Mie_smooth", "Shiga_smooth", "Kyoto_smooth", "Osaka_smooth", "Hyogo_smooth", 
                 "Nara_smooth", "Wakayama_smooth", "Tottori_smooth", "Shimane_smooth",
                 "Okayama_smooth", "Hiroshima_smooth", "Yamaguchi_smooth", "Tokushima_smooth", 
                 "Kagawa_smooth", "Ehime_smooth", "Kochi_smooth", "Fukuoka_smooth", "Saga_smooth", 
                 "Nagasaki_smooth", "Kumamoto_smooth", "Oita_smooth", "Miyazaki_smooth", 
                 "Kagoshima_smooth", "Okinawa_smooth")

##################################
# rate (for actuarial application)
##################################

Japan = extract.years(extract.ages(read.jpn("00", "Japan"), 60:100), 1975:2015)
Hokkaido = extract.ages(read.jpn("01", "Hokkaido"), 60:100)
Aomori = extract.ages(read.jpn("02", "Aomori"), 60:100)
Iwate = extract.ages(read.jpn("03", "Iwate"), 60:100)
Miyagi = extract.ages(read.jpn("04", "Miyagi"), 60:100)
Akita = extract.ages(read.jpn("05", "Akita"), 60:100)
Yamagata = extract.ages(read.jpn("06", "Yamagata"), 60:100)
Fukushima = extract.ages(read.jpn("07", "Fukushima"), 60:100)
Ibaraki = extract.ages(read.jpn("08", "Ibaraki"), 60:100)
Tochigi = extract.ages(read.jpn("09", "Tochigi"), 60:100)
Gunma = extract.ages(read.jpn("10", "Gunma"), 60:100)
Saitama = extract.ages(read.jpn("11", "Saitama"), 60:100)
Chiba = extract.ages(read.jpn("12", "Chiba"), 60:100)
Tokyo = extract.ages(read.jpn("13", "Tokyo"), 60:100)
Kanagawa = extract.ages(read.jpn("14", "Kanagawa"), 60:100)
Niigata = extract.ages(read.jpn("15", "Niigata"), 60:100)
Toyama = extract.ages(read.jpn("16", "Toyama"), 60:100)
Ishikawa = extract.ages(read.jpn("17", "Ishikawa"), 60:100)
Fukui = extract.ages(read.jpn("18", "Fukui"), 60:100)
Yamanashi = extract.ages(read.jpn("19", "Yamanashi"), 60:100)
Nagano = extract.ages(read.jpn("20", "Nagano"), 60:100)
Gifu = extract.ages(read.jpn("21", "Gifu"), 60:100)
Shizuoka = extract.ages(read.jpn("22", "Shizuoka"), 60:100)
Aichi = extract.ages(read.jpn("23", "Aichi"), 60:100)
Mie = extract.ages(read.jpn("24", "Mie"), 60:100)
Shiga = extract.ages(read.jpn("25", "Shiga"), 60:100)
Kyoto = extract.ages(read.jpn("26", "Kyoto"), 60:100)
Osaka = extract.ages(read.jpn("27", "Osaka"), 60:100)
Hyogo = extract.ages(read.jpn("28", "Hyogo"), 60:100)
Nara = extract.ages(read.jpn("29", "Nara"), 60:100)
Wakayama = extract.ages(read.jpn("30", "Wakayama"), 60:100)
Tottori = extract.ages(read.jpn("31", "Tottori"), 60:100)
Shimane = extract.ages(read.jpn("32", "Shimane"), 60:100)
Okayama = extract.ages(read.jpn("33", "Okayama"), 60:100)
Hiroshima = extract.ages(read.jpn("34", "Hiroshima"), 60:100)
Yamaguchi = extract.ages(read.jpn("35", "Yamaguchi"), 60:100)
Tokushima = extract.ages(read.jpn("36", "Tokushima"), 60:100)
Kagawa    = extract.ages(read.jpn("37", "Kagawa"), 60:100)
Ehime     = extract.ages(read.jpn("38", "Ehime"), 60:100)
Kochi     = extract.ages(read.jpn("39", "Kochi"), 60:100)
Fukuoka   = extract.ages(read.jpn("40", "Fukuoka"), 60:100)
Saga      = extract.ages(read.jpn("41", "Saga"), 60:100)
Nagasaki  = extract.ages(read.jpn("42", "Nagasaki"), 60:100)
Kumamoto  = extract.ages(read.jpn("43", "Kumamoto"), 60:100)
Oita      = extract.ages(read.jpn("44", "Oita"), 60:100)
Miyazaki  = extract.ages(read.jpn("45", "Miyazaki"), 60:100)
Kagoshima = extract.ages(read.jpn("46", "Kagoshima"), 60:100)
Okinawa   = extract.ages(read.jpn("47", "Okinawa"), 60:100)

# rate (for demographic application)

Japan_ini = extract.years(extract.ages(read.jpn("00", "Japan"), 0:100), 1975:2015)
Hokkaido_ini = extract.ages(read.jpn("01", "Hokkaido"), 0:100)
Aomori_ini = extract.ages(read.jpn("02", "Aomori"), 0:100)
Iwate_ini = extract.ages(read.jpn("03", "Iwate"), 0:100)
Miyagi_ini = extract.ages(read.jpn("04", "Miyagi"), 0:100)
Akita_ini = extract.ages(read.jpn("05", "Akita"), 0:100)
Yamagata_ini = extract.ages(read.jpn("06", "Yamagata"), 0:100)
Fukushima_ini = extract.ages(read.jpn("07", "Fukushima"), 0:100)
Ibaraki_ini = extract.ages(read.jpn("08", "Ibaraki"), 0:100)
Tochigi_ini = extract.ages(read.jpn("09", "Tochigi"), 0:100)
Gunma_ini = extract.ages(read.jpn("10", "Gunma"), 0:100)
Saitama_ini = extract.ages(read.jpn("11", "Saitama"), 0:100)
Chiba_ini = extract.ages(read.jpn("12", "Chiba"), 0:100)
Tokyo_ini = extract.ages(read.jpn("13", "Tokyo"), 0:100)
Kanagawa_ini = extract.ages(read.jpn("14", "Kanagawa"), 0:100)
Niigata_ini = extract.ages(read.jpn("15", "Niigata"), 0:100)
Toyama_ini = extract.ages(read.jpn("16", "Toyama"), 0:100)
Ishikawa_ini = extract.ages(read.jpn("17", "Ishikawa"), 0:100)
Fukui_ini = extract.ages(read.jpn("18", "Fukui"), 0:100)
Yamanashi_ini = extract.ages(read.jpn("19", "Yamanashi"), 0:100)
Nagano_ini = extract.ages(read.jpn("20", "Nagano"), 0:100)
Gifu_ini = extract.ages(read.jpn("21", "Gifu"), 0:100)
Shizuoka_ini = extract.ages(read.jpn("22", "Shizuoka"), 0:100)
Aichi_ini = extract.ages(read.jpn("23", "Aichi"), 0:100)
Mie_ini = extract.ages(read.jpn("24", "Mie"), 0:100)
Shiga_ini = extract.ages(read.jpn("25", "Shiga"), 0:100)
Kyoto_ini = extract.ages(read.jpn("26", "Kyoto"), 0:100)
Osaka_ini = extract.ages(read.jpn("27", "Osaka"), 0:100)
Hyogo_ini = extract.ages(read.jpn("28", "Hyogo"), 0:100)
Nara_ini = extract.ages(read.jpn("29", "Nara"), 0:100)
Wakayama_ini = extract.ages(read.jpn("30", "Wakayama"), 0:100)
Tottori_ini = extract.ages(read.jpn("31", "Tottori"), 0:100)
Shimane_ini = extract.ages(read.jpn("32", "Shimane"), 0:100)
Okayama_ini = extract.ages(read.jpn("33", "Okayama"), 0:100)
Hiroshima_ini = extract.ages(read.jpn("34", "Hiroshima"), 0:100)
Yamaguchi_ini = extract.ages(read.jpn("35", "Yamaguchi"), 0:100)
Tokushima_ini = extract.ages(read.jpn("36", "Tokushima"), 0:100)
Kagawa_ini = extract.ages(read.jpn("37", "Kagawa"), 0:100)
Ehime_ini = extract.ages(read.jpn("38", "Ehime"), 0:100)
Kochi_ini = extract.ages(read.jpn("39", "Kochi"), 0:100)
Fukuoka_ini = extract.ages(read.jpn("40", "Fukuoka"), 0:100)
Saga_ini = extract.ages(read.jpn("41", "Saga"), 0:100)
Nagasaki_ini = extract.ages(read.jpn("42", "Nagasaki"), 0:100)
Kumamoto_ini = extract.ages(read.jpn("43", "Kumamoto"), 0:100)
Oita_ini = extract.ages(read.jpn("44", "Oita"), 0:100)
Miyazaki_ini = extract.ages(read.jpn("45", "Miyazaki"), 0:100)
Kagoshima_ini = extract.ages(read.jpn("46", "Kagoshima"), 0:100)
Okinawa_ini = extract.ages(read.jpn("47", "Okinawa"), 0:100)

###############################################
# check if the last year is 2015 for all states
###############################################

year_store = vector("numeric",47)
for(ik in 1:47)
{
    year_store[ik] = tail(get(state[ik])$year, 1)
}
all(year_store == 2015)

#########################################################################################
# smoothed functional curves using penalized regression spline with monotonic constraint
#########################################################################################

for(ik in 1:48)
{
    assign(state_smooth[ik], extract.ages(smooth.demogdata(get(state_ini[ik])), 60:100))
    print(ik)
}

####################
# Test stationarity
####################

# Japan

T_stationary(log(Japan_smooth$rate$total))  # 0.031
T_stationary(log(Japan_smooth$rate$female)) # 0.041
T_stationary(log(Japan_smooth$rate$male))   # 0.042

# Hokkaido

T_stationary(log(Hokkaido_smooth$rate$total))  # 0.032
T_stationary(log(Hokkaido_smooth$rate$female)) # 0.04
T_stationary(log(Hokkaido_smooth$rate$male))   # 0.039

# Aomori

T_stationary(log(Aomori_smooth$rate$total))  # 0.035
T_stationary(log(Aomori_smooth$rate$female)) # 0.044
T_stationary(log(Aomori_smooth$rate$male))   # 0.036

# Iwate

T_stationary(log(Iwate_smooth$rate$total))  # 0.032
T_stationary(log(Iwate_smooth$rate$female)) # 0.034
T_stationary(log(Iwate_smooth$rate$male))   # 0.037

# Miyagi

T_stationary(log(Miyagi_smooth$rate$total))  # 0.027
T_stationary(log(Miyagi_smooth$rate$female)) # 0.033
T_stationary(log(Miyagi_smooth$rate$male))   # 0.029

# Akita

T_stationary(log(Akita_smooth$rate$total))  # 0.029
T_stationary(log(Akita_smooth$rate$female)) # 0.046
T_stationary(log(Akita_smooth$rate$male))   # 0.045

# Yamagata

T_stationary(log(Yamagata_smooth$rate$total))  # 0.029
T_stationary(log(Yamagata_smooth$rate$female)) # 0.039
T_stationary(log(Yamagata_smooth$rate$male))   # 0.043

# Fukushima

T_stationary(log(Fukushima_smooth$rate$total))  # 0.045
T_stationary(log(Fukushima_smooth$rate$female)) # 0.039
T_stationary(log(Fukushima_smooth$rate$male))   # 0.03

# Ibaraki

T_stationary(log(Ibaraki_smooth$rate$total))  # 0.036
T_stationary(log(Ibaraki_smooth$rate$female)) # 0.042
T_stationary(log(Ibaraki_smooth$rate$male))   # 0.037

# Tochigi

T_stationary(log(Tochigi_smooth$rate$total))  # 0.036
T_stationary(log(Tochigi_smooth$rate$female)) # 0.038
T_stationary(log(Tochigi_smooth$rate$male))   # 0.038

# Gunma

T_stationary(log(Gunma_smooth$rate$total))  # 0.039
T_stationary(log(Gunma_smooth$rate$female)) # 0.042
T_stationary(log(Gunma_smooth$rate$male))   # 0.033

# Saitama

T_stationary(log(Saitama_smooth$rate$total))  # 0.031
T_stationary(log(Saitama_smooth$rate$female)) # 0.043
T_stationary(log(Saitama_smooth$rate$male))   # 0.045

# Chiba

T_stationary(log(Chiba_smooth$rate$total))  # 0.041
T_stationary(log(Chiba_smooth$rate$female)) # 0.035
T_stationary(log(Chiba_smooth$rate$male))   # 0.042

# Tokyo

T_stationary(log(Tokyo_smooth$rate$total))  # 0.034
T_stationary(log(Tokyo_smooth$rate$female)) # 0.03
T_stationary(log(Tokyo_smooth$rate$male))   # 0.028

# Kanagawa

T_stationary(log(Kanagawa_smooth$rate$total))  # 0.038
T_stationary(log(Kanagawa_smooth$rate$female)) # 0.036
T_stationary(log(Kanagawa_smooth$rate$male))   # 0.032

# Niigata

T_stationary(log(Niigata_smooth$rate$total)) # 0.033
T_stationary(log(Niigata_smooth$rate$female)) # 0.035
T_stationary(log(Niigata_smooth$rate$male)) # 0.04

# Toyama

T_stationary(log(Toyama_smooth$rate$total)) # 0.035
T_stationary(log(Toyama_smooth$rate$female)) # 0.045
T_stationary(log(Toyama_smooth$rate$male)) # 0.046

# Ishikawa

T_stationary(log(Ishikawa_smooth$rate$total)) # 0.041
T_stationary(log(Ishikawa_smooth$rate$female)) # 0.04
T_stationary(log(Ishikawa_smooth$rate$male)) # 0.041

# Fukui

T_stationary(log(Fukui_smooth$rate$total)) # 0.036
T_stationary(log(Fukui_smooth$rate$female)) # 0.039
T_stationary(log(Fukui_smooth$rate$male)) # 0.037

# Yamanashi

T_stationary(log(Yamanashi_smooth$rate$total)) # 0.039
T_stationary(log(Yamanashi_smooth$rate$female)) # 0.047
T_stationary(log(Yamanashi_smooth$rate$male)) # 0.037

# Nagano

T_stationary(log(Nagano_smooth$rate$total)) # 0.041
T_stationary(log(Nagano_smooth$rate$female)) # 0.045
T_stationary(log(Nagano_smooth$rate$male)) # 0.033

# Gifu

T_stationary(log(Gifu_smooth$rate$total)) # 0.031
T_stationary(log(Gifu_smooth$rate$female)) # 0.041
T_stationary(log(Gifu_smooth$rate$male)) # 0.044

# Shizuoka

T_stationary(log(Shizuoka_smooth$rate$total)) # 0.038
T_stationary(log(Shizuoka_smooth$rate$female)) # 0.044
T_stationary(log(Shizuoka_smooth$rate$male)) # 0.036

# Aichi

T_stationary(log(Aichi_smooth$rate$total)) # 0.036
T_stationary(log(Aichi_smooth$rate$female)) # 0.041
T_stationary(log(Aichi_smooth$rate$male)) # 0.032

# Mie

T_stationary(log(Mie_smooth$rate$total)) # 0.027
T_stationary(log(Mie_smooth$rate$female)) # 0.036
T_stationary(log(Mie_smooth$rate$male)) # 0.033

# Shiga

T_stationary(log(Shiga_smooth$rate$total)) # 0.03
T_stationary(log(Shiga_smooth$rate$female)) # 0.034
T_stationary(log(Shiga_smooth$rate$male)) # 0.031

# Kyoto

T_stationary(log(Kyoto_smooth$rate$total)) # 0.042 
T_stationary(log(Kyoto_smooth$rate$female)) # 0.038
T_stationary(log(Kyoto_smooth$rate$male)) # 0.036

# Osaka

T_stationary(log(Osaka_smooth$rate$total))  # 0.042
T_stationary(log(Osaka_smooth$rate$female)) # 0.045
T_stationary(log(Osaka_smooth$rate$male))   # 0.035

# Hyogo

T_stationary(log(Hyogo_smooth$rate$total)) # 0.038
T_stationary(log(Hyogo_smooth$rate$female)) # 0.035
T_stationary(log(Hyogo_smooth$rate$male)) # 0.039

# Nara

T_stationary(log(Nara_smooth$rate$total))  # 0.039
T_stationary(log(Nara_smooth$rate$female)) # 0.032
T_stationary(log(Nara_smooth$rate$male))   # 0.038

# Wakayama

T_stationary(log(Wakayama_smooth$rate$total))  # 0.041
T_stationary(log(Wakayama_smooth$rate$female)) # 0.041
T_stationary(log(Wakayama_smooth$rate$male))   # 0.044

# Tottori

T_stationary(log(Tottori_smooth$rate$total))  # 0.038
T_stationary(log(Tottori_smooth$rate$female)) # 0.036
T_stationary(log(Tottori_smooth$rate$male))   # 0.03

# Shimane

T_stationary(log(Shimane_smooth$rate$total)) # 0.044
T_stationary(log(Shimane_smooth$rate$female)) # 0.043
T_stationary(log(Shimane_smooth$rate$male)) # 0.047

# Okayama

T_stationary(log(Okayama_smooth$rate$total))  # 0.037
T_stationary(log(Okayama_smooth$rate$female)) # 0.034 
T_stationary(log(Okayama_smooth$rate$male))   # 0.037

# Hiroshima

T_stationary(log(Hiroshima_smooth$rate$total)) # 0.036
T_stationary(log(Hiroshima_smooth$rate$female)) # 0.039
T_stationary(log(Hiroshima_smooth$rate$male)) # 0.031

# Yamaguchi

T_stationary(log(Yamaguchi_smooth$rate$total)) # 0.037
T_stationary(log(Yamaguchi_smooth$rate$female))  # 0.036
T_stationary(log(Yamaguchi_smooth$rate$male)) # 0.032

# Tokushima

T_stationary(log(Tokushima_smooth$rate$total)) # 0.041
T_stationary(log(Tokushima_smooth$rate$female)) # 0.04
T_stationary(log(Tokushima_smooth$rate$male)) # 0.03

# Kagawa

T_stationary(log(Kagawa_smooth$rate$total)) # 0.034
T_stationary(log(Kagawa_smooth$rate$female)) # 0.034
T_stationary(log(Kagawa_smooth$rate$male)) # 0.041

# Ehime

T_stationary(log(Ehime_smooth$rate$total)) # 0.03
T_stationary(log(Ehime_smooth$rate$female)) # 0.039
T_stationary(log(Ehime_smooth$rate$male)) # 0.04

# Kochi

T_stationary(log(Kochi_smooth$rate$total)) # 0.038
T_stationary(log(Kochi_smooth$rate$female))  # 0.033
T_stationary(log(Kochi_smooth$rate$male)) # 0.028

# Fukuoka

T_stationary(log(Fukuoka_smooth$rate$total)) # 0.026
T_stationary(log(Fukuoka_smooth$rate$female)) # 0.033
T_stationary(log(Fukuoka_smooth$rate$male)) # 0.042

# Saga

T_stationary(log(Saga_smooth$rate$total)) # 0.034
T_stationary(log(Saga_smooth$rate$female)) # 0.036
T_stationary(log(Saga_smooth$rate$male)) # 0.031

# Nagasaki

T_stationary(log(Nagasaki_smooth$rate$total)) # 0.035
T_stationary(log(Nagasaki_smooth$rate$female)) # 0.03
T_stationary(log(Nagasaki_smooth$rate$male)) # 0.042

# Kumamoto

T_stationary(log(Kumamoto_smooth$rate$total)) # 0.032
T_stationary(log(Kumamoto_smooth$rate$female)) # 0.03
T_stationary(log(Kumamoto_smooth$rate$male)) # 0.031

# Oita

T_stationary(log(Oita_smooth$rate$total)) # 0.035
T_stationary(log(Oita_smooth$rate$female))  # 0.032
T_stationary(log(Oita_smooth$rate$male)) # 0.033

# Miyazaki

T_stationary(log(Miyazaki_smooth$rate$total)) # 0.037
T_stationary(log(Miyazaki_smooth$rate$female)) # 0.037
T_stationary(log(Miyazaki_smooth$rate$male)) # 0.035

# Kagoshima

T_stationary(log(Kagoshima_smooth$rate$total)) # 0.034
T_stationary(log(Kagoshima_smooth$rate$female)) # 0.045
T_stationary(log(Kagoshima_smooth$rate$male)) # 0.042

# Okinawa

T_stationary(log(Okinawa_smooth$rate$total)) # 0.045
T_stationary(log(Okinawa_smooth$rate$female)) # 0.046
T_stationary(log(Okinawa_smooth$rate$male)) # 0.037

################
# rainbow plots
################

plot(Japan, series = "female", ylim = c(-6, 0))
plot(Japan, series = "male", ylim = c(-6, 0), ylab = "")
plot(Japan_smooth, series = "female", ylim = c(-6, 0), main = "")
plot(Japan_smooth, series = "male", ylim = c(-6, 0), main = "", ylab = "")

##############
# image plots
##############

# ratio between each prefecture and total 

prefecture_total = prefecture_female = prefecture_male = array(, dim = c(41, 41, 47))
for(iw in 2:48)
{
    gettotal <- get(state[iw])$rate$total
    gettotal[gettotal==0] <- NA
    getmale <- get(state[iw])$rate$male
    getmale[getmale==0] <- NA
    getfemale <- get(state[iw])$rate$female
    getfemale[getfemale==0] <- NA
    prefecture_total[,,iw-1]  = log(gettotal/Japan$rate$total)
    prefecture_female[,,iw-1] = log(getfemale/Japan$rate$female) 
    prefecture_male[,,iw-1]   = log(getmale/Japan$rate$male)
}  

# raw (averaged over age and prefecture)

total_rate_raw = apply(prefecture_total, c(1,3), mean, na.rm = TRUE)
female_rate_raw = apply(prefecture_female, c(1,3), mean, na.rm = TRUE)
male_rate_raw = apply(prefecture_male, c(1,3), mean, na.rm = TRUE)
colnames(male_rate_raw) = colnames(female_rate_raw) = colnames(total_rate_raw) = state[2:48]

total_rate_raw_arrange = total_rate_raw[,47:1]
female_rate_raw_arrange = female_rate_raw[,47:1]
male_rate_raw_arrange = male_rate_raw[,47:1]

# raw (averaged over year and prefecture)

total_rate_raw_year  = apply(prefecture_total, c(2,3), mean, na.rm = TRUE)
female_rate_raw_year = apply(prefecture_female, c(2,3), mean, na.rm = TRUE)
male_rate_raw_year   = apply(prefecture_male, c(2,3), mean, na.rm = TRUE)
colnames(male_rate_raw_year) = colnames(female_rate_raw_year) = colnames(total_rate_raw_year) = state[2:48]

total_rate_raw_arrange_year = total_rate_raw_year[,47:1]
female_rate_raw_arrange_year = female_rate_raw_year[,47:1]
male_rate_raw_arrange_year = male_rate_raw_year[,47:1]

# two graphs

par(mfrow = c(2,2))
image(60:100, 1:47, female_rate_raw_arrange, col = brewer.pal(5, "RdBu"), xlab = "Age", ylab = "", main = "Female",zlim=c(-1,1))
box()
image(60:100, 1:47, male_rate_raw_arrange, col = brewer.pal(5, "RdBu"), xlab = "Age", ylab = "", main = "Male",zlim=c(-1,1))
box()

image(1975:2015, 1:47, female_rate_raw_arrange_year, col = brewer.pal(5, "RdBu"), xlab = "Year", ylab = "",zlim=c(-1,1))
box()
image(1975:2015, 1:47, male_rate_raw_arrange_year, col = brewer.pal(5, "RdBu"), xlab = "Year", ylab = "",zlim=c(-1,1))
box()

###################################
# lca.rh (Renshaw-Haberman models)
###################################

lca.rh <- function (dat, year = dat$year, age = dat$age, series = 1, max.age = 100, 
          dec.conv = 6, clip = 3, error = c("poisson", "gaussian"), 
          model = c("m", "h0", "h1", "h2", "ac", "lc"), 
          restype = c("logrates", "rates", "deaths", "deviance"), scale = F, interpolate = F, 
          verbose = T, spar = NULL) 
{
    if (class(dat) != "demogdata" || dat$type != "mortality") 
      stop("Not mortality data")
    error.choices <- c("poisson", "gaussian")
    if (is.character(error)) 
      error <- match.arg(error, error.choices)
    else error <- error.choices[error]
    res.choices <- c("logrates", "rates", "deaths", "deviance")
    if (is.character(restype)) {
      restype <- match.arg(restype, res.choices)
      restype <- match(restype, res.choices)
    }
    else {
      restype <- as.integer(restype)
      if (restype < 1 || restype > 4) 
        stop("\n  Unspecified residual type! ")
    }
    mod.choices <- c("m", "h0", "h1", "h2", "ac", "lc")
    if (is.character(model)) {
      model <- match.arg(model, mod.choices)
      model <- match(model, mod.choices)
    }
    else {
      model <- as.integer(model)
      if (model < 1 || model > 6) 
        stop("\n  Unspecified model! ")
    }
    dum = lca.set(dat, year, age, series, max.age, interpolate)
    n = dum$n
    k = dum$k
    rtx = dum$rtx
    mx = dum$mx
    md = dum$md
    mz = dum$mz
    me = dum$me
    ft <- gl(n, k)
    if (model <= 5) {
      stx <- year[1] - age[k]
      etx <- year[n] - age[1]
      mtx <- array(year[ft] - age, dim(mx))
      fx <- factor(rep(seq(age), n))
      ftx <- factor(mtx - stx + 1)
    }
    mod.choices <- c(" M = a(x)+b0(x)*i(t-x)+b1(x)*k(t) ", " H(0) = a(x)+i(t-x)+k(t) ", 
                     " H(1) = a(x)+i(t-x)+b1(x)*k(t) ", " H(2) = a(x)+b0(x)*i(t-x)+k(t) ", 
                     " AC = a(x)+b0(x)*i(t-x) ", " LC = a(x)+b1(x)*k(t) ")
    cat("\n  Fitting model:", sqb(mod.choices[model]), "\n\t- with", 
        error, "error structure", if (error == "poisson") 
          "and with deaths as weights", "-\n")
    if (verbose) {
      cat("Note:", sum(bool(md < 1e-09, na = T)), "cells have 0/NA deaths and ", 
          sum(!mw), "have 0/NA exposure", "\n  out of a total of", 
          n * k, "data cells.\n")
    }
    if (clip && model <= 5) {
      mw[bool(mtx < stx + clip)] <- F
      mw[bool(mtx > etx - clip)] <- F
      warning(paste("The cohorts outside", sqb(paste(c(stx + 
                                                         clip, etx - clip), collapse = ", ")), "were zero weighted (clipped)."))
    }
    ax <- mz
    if (model <= 5) 
      ax <- ax * mw
    ax <- apply(ax, 1, mean, na.rm = T)
    kt <- rep(0, n)
    names(kt) <- year
    itx <- rep(0, rtx)
    names(itx) <- seq(year[1] - age[k], l = rtx)
    if (model < 5) {
      if (verbose) 
        cat(" Automated start: initial values by glm fitting", 
            "of factors i(t-x)+k(t).")
      if (error == "poisson") {
        y <- md
        dim(y) <- NULL
        os <- log(me) + ax
        dim(os) <- NULL
        w <- as.numeric(mw)
        fit <- glm(y ~ offset(os) + ftx + ft - 1, family = poisson, 
                   weights = w)
      }
      else {
        y <- mz
        dim(y) <- NULL
        fit <- glm(y ~ ftx + ft - 1, family = gaussian)
      }
      fit.coef <- names(fit$coef)
      ind <- grep("ftx[0-9]", fit.coef)
      itx[as.numeric(substring(fit.coef[ind], 4))] <- fit$coef[ind]
      itx[is.na(itx)] <- 0
      ind <- grep("ft[0-9]", fit.coef)
      kt[as.numeric(substring(fit.coef[ind], 3))] <- fit$coef[ind]
      kt[is.na(kt)] <- 0
    }
    if (model == 5) {
      if (verbose) 
        cat(" Automated start: initial values by glm fitting", 
            "of factors ax+i(t-x).")
      if (error == "poisson") {
        y <- md
        dim(y) <- NULL
        os <- log(me)
        dim(os) <- NULL
        w <- as.numeric(mw)
        fit <- glm(y ~ offset(os) + fx + ftx - 1, family = poisson, 
                   weights = w)
      }
      else {
        y <- mz
        dim(y) <- NULL
        w <- mw * bool(md > 1e-09, na = F)
        dim(w) <- NULL
        fit <- glm(y ~ fx + ftx - 1, family = gaussian, weights = w)
      }
      fit.coef <- names(fit$coef)
      ind <- grep("fx[0-9]", fit.coef)
      ax[as.numeric(substring(fit.coef[ind], 3))] <- fit$coef[ind]
      ax[is.na(ax)] <- 0
      ind <- grep("ftx[0-9]", fit.coef)
      itx[as.numeric(substring(fit.coef[ind], 4))] <- fit$coef[ind]
      itx[is.na(itx)] <- 0
    }
    bx0 <- switch(model, rep(1, k), rep(1, k), rep(1, k), rep(1/k, 
                                                              k), rep(1/k, k), rep(0, k))
    bx1 <- switch(model, rep(1, k), rep(1, k), rep(1/k, k), rep(1, 
                                                                k), rep(0, k), rep(1/k, k))
    names(bx0) <- names(bx1) <- age
    if (verbose) {
      cat("\n Starting values are:\n")
      mcoef <- list(age = ax, bx1 = bx1, per = kt)
      if (model <= 5) {
        i <- round(rtx/max(n, k))
        if (i >= 2) {
          cc <- split(seq(rtx), cut(seq(rtx), i, order = T))
          names(cc) <- paste("coh", seq(cc), sep = "")
          for (j in seq(i)) cc[[j]] <- itx[cc[[j]]]
        }
        else cc <- list(coh = itx)
        mcoef$bx0 <- bx0
        mcoef <- c(mcoef, cc)
      }
      class(mcoef) <- "coef"
      print(mcoef)
    }
    if (error == "gaussian") {
      my <- mz
    }
    if (error == "poisson") {
      my <- md
    }
    mf <- lcc(ax, bx0, itx, bx1, kt)
    if (error == "poisson") 
      mf <- me * exp(mf)
    D <- deviance.lca(my, mf, mw, error)
    if (verbose) 
      cat("\n Iterative fit:\n #iter   Dev    non-conv\n")
    dD <- 1
    ncv <- iter <- 0
    while (round(dD, dec.conv)) {
      iter <- iter + 1
      if (verbose) 
        cat("  ", c(iter, round(D, 6), ncv), "\n ", sep = "  ")
      if (model >= 5) {
        td <- apply(mw * (my - mf), 1, sum, na.rm = T)
        edt <- mw
        if (error == "poisson") 
          edt <- edt * mf
        edt <- apply(edt, 1, sum, na.rm = T)
        ax <- ax + td/edt
        mf <- lcc(ax, bx0, itx, bx1, kt)
        if (error == "poisson") 
          mf <- me * exp(mf)
      }
      if (model <= 5) {
        td <- mw * (my - mf) * bx0
        edt <- mw * bx0^2
        if (error == "poisson") 
          edt <- edt * mf
        for (i in seq(rtx)) {
          ind <- ftx == i
          u.itx <- sum(edt[ind], na.rm = T)
          if (u.itx) 
            u.itx <- sum(td[ind], na.rm = T)/u.itx
          itx[i] <- itx[i] + u.itx
        }
        if (model == 5) 
          itx <- itx - itx[1]
        mf <- lcc(ax, bx0, itx, bx1, kt)
        if (error == "poisson") 
          mf <- me * exp(mf)
      }
      if (model == 1 || model == 4 || model == 5) {
        td <- apply(mw * (my - mf) * itx[ftx], 1, sum, na.rm = T)
        edt <- mw * itx[ftx]^2
        if (error == "poisson") 
          edt <- edt * mf
        edt <- apply(edt, 1, sum, na.rm = T)
        bx0 <- bx0 + td/edt
        if (!is.null(spar)) 
          bx0 <- smooth.spline(bx0, spar = spar)$y
        mf <- lcc(ax, bx0, itx, bx1, kt)
        if (error == "poisson") 
          mf <- me * exp(mf)
      }
      if (model != 5) {
        td <- apply(mw * (my - mf) * bx1, 2, sum, na.rm = T)
        edt <- mw * bx1^2
        if (error == "poisson") 
          edt <- edt * mf
        edt <- apply(edt, 2, sum, na.rm = T)
        kt <- kt + td/edt
        adj <- if (model == 6) 
          mean(kt)
        else kt[1]
        kt <- kt - adj
        mf <- lcc(ax, bx0, itx, bx1, kt)
        if (error == "poisson") 
          mf <- me * exp(mf)
      }
      if (model == 1 || model == 3 || model == 6) {
        td <- apply(mw * (my - mf) * kt[ft], 1, sum, na.rm = T)
        edt <- mw * kt[ft]^2
        if (error == "poisson") 
          edt <- edt * mf
        edt <- apply(edt, 1, sum, na.rm = T)
        bx1 <- bx1 + td/edt
        if (!is.null(spar)) 
          bx1 <- smooth.spline(bx1, spar = spar)$y
        mf <- lcc(ax, bx0, itx, bx1, kt)
        if (error == "poisson") 
          mf <- me * exp(mf)
      }
      dD <- D - deviance.lca(my, mf, mw, error)
      if (dD < -10) {
        if (ncv > 10) 
          stop("Non-convergent deviance!\n")
        else ncv <- ncv + 1
        ncv <- ncv + 1
      }
      else ncv <- 0
      D <- D - dD
    }
    if (!is.null(spar)) 
      names(bx0) <- names(bx1) <- age
    cat("\n Iterations finished in:", iter, "steps\n")
    if (model == 1 || model == 4 || model == 5) {
      sb <- sum(bx0)
      bx0 <- bx0/sb
      itx <- itx * sb
    }
    if (model == 1 || model == 3 || model == 6) {
      sb <- sum(bx1)
      bx1 <- bx1/sb
      kt <- kt * sb
    }
    mf <- lcc(ax, bx0, itx, bx1, kt)
    mdf <- me * exp(mf)
    mD <- deviance.lca(my, if (error == "poisson") 
      mdf
      else mf, mw, error, total = F)
    nu <- switch(model, k * (n - 3) - (2 * n - 3), k * (n - 1) - 
                   (2 * n - 1), k * (n - 2) - 2 * (n - 1), k * (n - 2) - 
                   2 * (n - 1), (k - 1) * (n - 3), (k - 1) * (n - 2)) - 
      sum(!mw)
    sc.phi <- sum(mD, na.rm = T)/nu
    fit <- switch(restype, mf, exp(mf), mdf, if (error == "poisson") mdf else mf)
    fitted <- fts(age, fit, frequency = 1, start = year[1], xname = "Age", 
                  yname = paste("Fitted", rb(res.choices[if (restype < 
                                                             4) 
                    restype
                    else if (error == "poisson") 
                      3
                    else 1]), "mortality rate"))
    fitted$type <- res.choices[if (restype < 4) 
      restype
      else if (error == "poisson") 
        3
      else 1]
    res <- switch(restype, mz, mx, md, my) - fit
    if (restype == 4) 
      res <- sign(res) * sqrt(mD/sc.phi)
    residuals <- fts(age, res, frequency = 1, start = year[1], 
                     xname = "Age", yname = paste("Residuals", rb(res.choices[restype]), 
                                                  "mortality rate"))
    residuals$type <- res.choices[restype]
    if (scale) {
      avdiffk <- -mean(diff(kt))
      bx1 <- bx1 * avdiffk
      kt <- kt/avdiffk
      avdiffi <- -mean(diff(itx))
      bx0 <- bx0 * avdiffi
      itx <- itx/avdiffi
      warning("\"kt\", \"itx\", \"bx0\" and \"bx1\" parameters were re-scaled!")
    }
    if (verbose) {
      cat("\n Updated values are:\n")
      mcoef <- list(age = ax, bx1 = bx1, per = kt)
      if (model <= 5) {
        i <- round(rtx/max(n, k))
        if (i >= 2) {
          cc <- split(seq(rtx), cut(seq(rtx), i, order = T))
          names(cc) <- paste("coh", seq(cc), sep = "")
          for (j in seq(i)) cc[[j]] <- itx[cc[[j]]]
        }
        else cc <- list(coh = itx)
        mcoef$bx0 <- bx0
        mcoef <- c(mcoef, cc)
      }
      class(mcoef) <- "coef"
      print(mcoef, dec = 5)
      cat("\t total sums are: \n")
      psu <- list(b0 = bx0, b1 = bx1, itx = itx, kt = kt)
      psu <- unlist(lapply(psu, sum))
      print(round(psu, 4))
    }
    drift <- mean(diff(kt))
    kt.lin <- mean(kt) + drift * (1:n - (n + 1)/2)
    mdf.lin <- me * exp(lcc(ax, bx0, itx, bx1, kt.lin))
    nu.lin <- k * (n - 2)
    sc.phi.lin <- deviance.lca(md, mdf.lin, mw, "poisson")/nu.lin
    output <- list(label = dat$label, age = age, year = year, 
                   mx = mx, ax = ax, bx = bx1, kt = ts(kt, start = year[1], 
                                                       frequency = 1), df = c(nu, nu.lin), residuals = residuals, 
                   fitted = fitted, varprop = NA, y = fts(age, mx, start = year[1], 
                                                          frequency = 1, xname = "Age", yname = "Mortality"), 
                   mdev = c(sc.phi, sc.phi.lin), model = mod.choices[model], 
                   adjust = error, type = dat$type, call = match.call(), 
                   conv.iter = iter, bx0 = bx0, itx = ts(itx, start = year[1] - 
                                                           age[k], frequency = 1))
    names(output)[4] <- if (is.numeric(series)) 
      names(dat$rate)[series]
    else series
    names(output$mdev) <- c("Mean deviance base", "Mean deviance total")
    names(output$df) <- c("df base", "df tot")
    return(structure(output, class = c(paste("rh", model, sep = ""), 
                                       "rh", "lca", "fmm")))
}

#######
# RMSE
#######

rmse <- function (forecast, true) 
{
    if (length(forecast) != length(true)) 
      stop("RMSE: the lengths of input vectors must be the same.")
    err = sqrt(mean((true - forecast)^2, na.rm = TRUE))
    return(round(err, 6))
}

############################################################
# 1975:1995 (initial training set)
# 1996:2005 (validation set for selecting superior models)
# 2006:2015 (testing set)
############################################################

err_fun <- function(index)
{
    ###################
    # Renshaw-Haberman
    ###################
  
    train_lca_rh_M_female = train_lca_rh_h0_female = train_lca_rh_h1_female = train_lca_rh_h2_female = 
    train_lca_rh_ac_female = train_lca_rh_lc_female = train_lca_rh_M_male = train_lca_rh_h0_male = 
    train_lca_rh_h1_male = train_lca_rh_h2_male = train_lca_rh_ac_male = train_lca_rh_lc_male = matrix(NA, 41, 10)
    for(ik in 1:10)
    {
        obs = extract.years(get(state[index]), 1975:(1994+ik))
    
        # female
        
        train_lca_rh_M_female[,ik]  = forecast(lca.rh(obs, series = 1, dec.conv = 4, model = "m",  verbose = FALSE, interpolate = TRUE), h = 1)$rate$female
        train_lca_rh_h0_female[,ik] = forecast(lca.rh(obs, series = 1, dec.conv = 4, model = "h0", verbose = FALSE, interpolate = TRUE), h = 1)$rate$female
        train_lca_rh_h1_female[,ik] = forecast(lca.rh(obs, series = 1, dec.conv = 4, model = "h1", verbose = FALSE, interpolate = TRUE), h = 1)$rate$female
        train_lca_rh_h2_female[,ik] = forecast(lca.rh(obs, series = 1, dec.conv = 4, model = "h2", verbose = FALSE, interpolate = TRUE), h = 1)$rate$female
        train_lca_rh_ac_female[,ik] = forecast(lca.rh(obs, series = 1, dec.conv = 4, model = "ac", verbose = FALSE, interpolate = TRUE), h = 1)$rate$female
        train_lca_rh_lc_female[,ik] = forecast(lca.rh(obs, series = 1, dec.conv = 4, model = "lc", verbose = FALSE, interpolate = TRUE), h = 1)$rate$female
        
        # male
        
        train_lca_rh_M_male[,ik]  = forecast(lca.rh(obs, series = 2, dec.conv = 4, model = "m",  verbose = FALSE, interpolate = TRUE), h = 1)$rate$male
        train_lca_rh_h0_male[,ik] = forecast(lca.rh(obs, series = 2, dec.conv = 4, model = "h0", verbose = FALSE, interpolate = TRUE), h = 1)$rate$male
        train_lca_rh_h1_male[,ik] = forecast(lca.rh(obs, series = 2, dec.conv = 4, model = "h1", verbose = FALSE, interpolate = TRUE), h = 1)$rate$male
        train_lca_rh_h2_male[,ik] = forecast(lca.rh(obs, series = 2, dec.conv = 4, model = "h2", verbose = FALSE, interpolate = TRUE), h = 1)$rate$male
        train_lca_rh_ac_male[,ik] = forecast(lca.rh(obs, series = 2, dec.conv = 4, model = "ac", verbose = FALSE, interpolate = TRUE), h = 1)$rate$male
        train_lca_rh_lc_male[,ik] = forecast(lca.rh(obs, series = 2, dec.conv = 4, model = "lc", verbose = FALSE, interpolate = TRUE), h = 1)$rate$male
    }

    train_lca_rh_M_female_rmse = train_lca_rh_h0_female_rmse = train_lca_rh_h1_female_rmse = train_lca_rh_h2_female_rmse = 
    train_lca_rh_ac_female_rmse = train_lca_rh_lc_female_rmse = train_lca_rh_M_male_rmse = train_lca_rh_h0_male_rmse = 
    train_lca_rh_h1_male_rmse = train_lca_rh_h2_male_rmse = train_lca_rh_ac_male_rmse = train_lca_rh_lc_male_rmse = vector("numeric", 10)
    for(ik in 1:10)
    {
        # female
      
        train_lca_rh_M_female_rmse[ik]  = rmse(train_lca_rh_M_female[,ik],  extract.years(get(state[index]), (1995+ik))$rate$female)
        train_lca_rh_h0_female_rmse[ik] = rmse(train_lca_rh_h0_female[,ik], extract.years(get(state[index]), (1995+ik))$rate$female)
        train_lca_rh_h1_female_rmse[ik] = rmse(train_lca_rh_h1_female[,ik], extract.years(get(state[index]), (1995+ik))$rate$female)
        train_lca_rh_h2_female_rmse[ik] = rmse(train_lca_rh_h2_female[,ik], extract.years(get(state[index]), (1995+ik))$rate$female)
        train_lca_rh_ac_female_rmse[ik] = rmse(train_lca_rh_ac_female[,ik], extract.years(get(state[index]), (1995+ik))$rate$female)
        train_lca_rh_lc_female_rmse[ik] = rmse(train_lca_rh_lc_female[,ik], extract.years(get(state[index]), (1995+ik))$rate$female)
        
        # male
        
        train_lca_rh_M_male_rmse[ik] = rmse(train_lca_rh_M_male[,ik], extract.years(get(state[index]), (1995+ik))$rate$male)
        train_lca_rh_h0_male_rmse[ik] = rmse(train_lca_rh_h0_male[,ik], extract.years(get(state[index]), (1995+ik))$rate$male)
        train_lca_rh_h1_male_rmse[ik] = rmse(train_lca_rh_h1_male[,ik], extract.years(get(state[index]), (1995+ik))$rate$male)
        train_lca_rh_h2_male_rmse[ik] = rmse(train_lca_rh_h2_male[,ik], extract.years(get(state[index]), (1995+ik))$rate$male)
        train_lca_rh_ac_male_rmse[ik] = rmse(train_lca_rh_ac_male[,ik], extract.years(get(state[index]), (1995+ik))$rate$male)
        train_lca_rh_lc_male_rmse[ik] = rmse(train_lca_rh_lc_male[,ik], extract.years(get(state[index]), (1995+ik))$rate$male)
    }        
    
    #############
    # Lee-Carter
    #############
    
    train_lca_dt_female = train_lca_dxt_female = train_lca_e0_female = train_lca_none_female = 
    train_lca_dt_male   = train_lca_dxt_male   = train_lca_e0_male   = train_lca_none_male   = matrix(NA, 41, 10)
    for(ik in 1:10)
    {
        obs = extract.years(get(state[index]), 1975:(1994+ik))
        
        # female
        
        train_lca_dt_female[,ik]   = forecast(lca(obs, series = "female", adjust = "dt", interpolate = TRUE),  h = 1)$rate$female
        train_lca_dxt_female[,ik]  = forecast(lca(obs, series = "female", adjust = "dxt", interpolate = TRUE), h = 1)$rate$female
        train_lca_e0_female[,ik]   = forecast(lca(obs, series = "female", adjust = "e0", interpolate = TRUE), h = 1)$rate$female
        train_lca_none_female[,ik] = forecast(lca(obs, series = "female", adjust = "none", interpolate = TRUE), h = 1)$rate$female
        
        # male
        
        train_lca_dt_male[,ik]   = forecast(lca(obs, series = "male", adjust = "dt", interpolate = TRUE),  h = 1)$rate$male
        train_lca_dxt_male[,ik]  = forecast(lca(obs, series = "male", adjust = "dxt", interpolate = TRUE), h = 1)$rate$male
        train_lca_e0_male[,ik]   = forecast(lca(obs, series = "male", adjust = "e0", interpolate = TRUE), h = 1)$rate$male
        train_lca_none_male[,ik] = forecast(lca(obs, series = "male", adjust = "none", interpolate = TRUE), h = 1)$rate$male
    }  
    
    train_lca_dt_female_rmse = train_lca_dxt_female_rmse = 
    train_lca_e0_female_rmse = train_lca_none_female_rmse = 
    train_lca_dt_male_rmse = train_lca_dxt_male_rmse = 
    train_lca_e0_male_rmse = train_lca_none_male_rmse = vector("numeric", 10)
    for(ik in 1:10)
    {
        # female
      
        train_lca_dt_female_rmse[ik] = rmse(train_lca_dt_female[,ik], extract.years(get(state[index]), (1995+ik))$rate$female)
        train_lca_dxt_female_rmse[ik] = rmse(train_lca_dxt_female[,ik], extract.years(get(state[index]), (1995+ik))$rate$female)
        train_lca_e0_female_rmse[ik] = rmse(train_lca_e0_female[,ik], extract.years(get(state[index]), (1995+ik))$rate$female)
        train_lca_none_female_rmse[ik] = rmse(train_lca_none_female[,ik], extract.years(get(state[index]), (1995+ik))$rate$female)
        
        # male
        
        train_lca_dt_male_rmse[ik] = rmse(train_lca_dt_male[,ik], extract.years(get(state[index]), (1995+ik))$rate$male)
        train_lca_dxt_male_rmse[ik] = rmse(train_lca_dxt_male[,ik], extract.years(get(state[index]), (1995+ik))$rate$male)
        train_lca_e0_male_rmse[ik] = rmse(train_lca_e0_male[,ik], extract.years(get(state[index]), (1995+ik))$rate$male)
        train_lca_none_male_rmse[ik] = rmse(train_lca_none_male[,ik], extract.years(get(state[index]), (1995+ik))$rate$male)
    }

    ########################
    # Functional data model
    ########################
    
    train_fdm_female = train_fdm_male = train_robust_fdm_female = train_robust_fdm_male = 
    train_pr_female = train_pr_male = matrix(NA, 41, 10)
    for(ik in 1:10)
    {
        obs = extract.years(get(state_smooth[index]), 1975:(1994+ik))
        
        # female
        
        train_fdm_female[,ik] = forecast(fdm(obs, series = "female", method = "classical"), h = 1)$rate$female
        train_robust_fdm_female[,ik] = forecast(fdm(obs, series = "female", method = "M"), h = 1)$rate$female
        
        # male
        
        train_fdm_male[,ik]   = forecast(fdm(obs, series = "male",   method = "classical"), h = 1)$rate$male
        train_robust_fdm_male[,ik] = forecast(fdm(obs, series = "male",   method = "M"), h = 1)$rate$male
        
        # product-ratio
        
        train_coherent_fdm = forecast(coherentfdm(obs), h = 1)
        train_pr_female[,ik] = train_coherent_fdm$female$rate$female
        train_pr_male[,ik] = train_coherent_fdm$male$rate$male
    }    
    
    train_fdm_female_rmse = train_fdm_male_rmse = train_robust_fdm_female_rmse = train_robust_fdm_male_rmse = 
    train_pr_female_rmse = train_pr_male_rmse = vector("numeric", 10)
    for(ik in 1:10)
    {
        # classical
      
        train_fdm_female_rmse[ik] = rmse(train_fdm_female[,ik], extract.years(get(state[index]), (1995+ik))$rate$female)
        train_fdm_male_rmse[ik] = rmse(train_fdm_male[,ik],   extract.years(get(state[index]), (1995+ik))$rate$male)

        # M
        
        train_robust_fdm_female_rmse[ik] = rmse(train_robust_fdm_female[,ik], extract.years(get(state[index]), (1995+ik))$rate$female)
        train_robust_fdm_male_rmse[ik] = rmse(train_robust_fdm_male[,ik],   extract.years(get(state[index]), (1995+ik))$rate$male)
        
        # product-ratio
        
        train_pr_female_rmse[ik] = rmse(train_pr_female[,ik], extract.years(get(state[index]), (1995+ik))$rate$female)
        train_pr_male_rmse[ik] = rmse(train_pr_male[,ik], extract.years(get(state[index]), (1995+ik))$rate$male)
    }

    train_female_rmse = cbind(train_lca_rh_M_female_rmse, train_lca_rh_h0_female_rmse, 
                              train_lca_rh_h1_female_rmse, train_lca_rh_h2_female_rmse, 
                              train_lca_rh_ac_female_rmse, train_lca_rh_lc_female_rmse,
                              train_lca_dt_female_rmse, train_lca_dxt_female_rmse, 
                              train_lca_e0_female_rmse, train_lca_none_female_rmse, 
                              train_fdm_female_rmse, train_robust_fdm_female_rmse, 
                              train_pr_female_rmse) 

    train_male_rmse = cbind(train_lca_rh_M_male_rmse, train_lca_rh_h0_male_rmse, 
                            train_lca_rh_h1_male_rmse, train_lca_rh_h2_male_rmse, 
                            train_lca_rh_ac_male_rmse, train_lca_rh_lc_male_rmse,
                            train_lca_dt_male_rmse, train_lca_dxt_male_rmse, 
                            train_lca_e0_male_rmse, train_lca_none_male_rmse, 
                            train_fdm_male_rmse, train_robust_fdm_male_rmse,
                            train_pr_male_rmse) 
    
    colnames(train_male_rmse) = colnames(train_female_rmse) = c("M", "h0", "h1", "h2", "ac", "lc", 
                                                                "dt", "dxt", "e0", "none", "fdm", 
                                                                "M_fdm", "pr")
    rownames(train_male_rmse) = rownames(train_female_rmse) = 1:10
    return(list(train_male_rmse = train_male_rmse, train_female_rmse = train_female_rmse))
}


state_set = c("Japan_set", "Hokkaido_set", "Aomori_set", "Iwate_set", "Miyagi_set", "Akita_set", "Yamagata_set", "Fukushima_set",
              "Ibaraki_set", "Tochigi_set", "Gunma_set", "Saitama_set", "Chiba_set", "Tokyo_set", "Kanagawa_set", "Niigata_set",
              "Toyama_set", "Ishikawa_set", "Fukui_set", "Yamanashi_set", "Nagano_set", "Gifu_set", "Shizuoka_set", "Aichi_set",
              "Mie_set", "Shiga_set", "Kyoto_set", "Osaka_set", "Hyogo_set", "Nara_set", "Wakayama_set", "Tottori_set", "Shimane_set",
              "Okayama_set", "Hiroshima_set", "Yamaguchi_set", "Tokushima_set", "Kagawa_set", "Ehime_set", "Kochi_set",
              "Fukuoka_set", "Saga_set", "Nagasaki_set", "Kumamoto_set", "Oita_set", "Miyazaki_set", "Kagoshima_set", "Okinawa_set")

for(ik in 1:48)
{
    assign(state_set[ik], err_fun(index = ik))
    print(ik)
}

################################
# Out-of-sample point forecasts
################################

err_fun_forecast <- function(index)
{
    ###################
    # Renshaw-Haberman
    ###################
  
    train_lca_rh_M_female = train_lca_rh_h0_female = train_lca_rh_h1_female = train_lca_rh_h2_female = 
    train_lca_rh_ac_female = train_lca_rh_lc_female = train_lca_rh_M_male = train_lca_rh_h0_male = 
    train_lca_rh_h1_male = train_lca_rh_h2_male = train_lca_rh_ac_male = train_lca_rh_lc_male = matrix(NA, 41, 10)
    for(ik in 1:10)
    {
        obs = extract.years(get(state[index]), 1975:(2004+ik))
    
        if(any(!is.finite(obs$rate$female)))
        {
            ind = which(!is.finite(obs$rate$female))
            obs$rate$female = na.interp(replace(obs$rate$female, ind, NA))
        }
        
        if(any(!is.finite(obs$rate$male)))
        {
            ind = which(!is.finite(obs$rate$male))
            obs$rate$male = matrix(na.interp(replace(as.numeric(obs$rate$male), ind, NA)), 41, ncol(obs$rate$male))
        }
        
        # female
        
        dum = try(lca.rh(obs, series = 1, dec.conv = 4, model = "m",  verbose = FALSE, interpolate = TRUE), silent = TRUE)
        if(class(dum) == "try-error")
        {
            train_lca_rh_M_female[,ik] = rep(NA, 41)
        }
        else
        {
            train_lca_rh_M_female[,ik]  = forecast(dum, h = 1)$rate$female
        }
        rm(dum)
        
        dum = try(lca.rh(obs, series = 1, dec.conv = 4, model = "h0", verbose = FALSE, interpolate = TRUE), silent = TRUE)  
        if(class(dum) == "try-error")
        {
            train_lca_rh_h0_female[,ik] = rep(NA, 41)  
        }
        else
        {
            train_lca_rh_h0_female[,ik] = forecast(dum, h = 1)$rate$female
        }
        rm(dum)
        
        dum = try(lca.rh(obs, series = 1, dec.conv = 4, model = "h1", verbose = FALSE, interpolate = TRUE), silent = TRUE)
        if(class(dum) == "try-error")
        {
            train_lca_rh_h1_female[,ik] = rep(NA, 41)
        }
        else
        {
            train_lca_rh_h1_female[,ik] = forecast(dum, h = 1)$rate$female
        }
        rm(dum)
        
        dum = try(lca.rh(obs, series = 1, dec.conv = 4, model = "h2", verbose = FALSE, interpolate = TRUE), silent = TRUE)
        if(class(dum) == "try-error")
        {
            train_lca_rh_h2_female[,ik] = rep(NA, 41)
        }
        else
        {
            train_lca_rh_h2_female[,ik] = forecast(dum, h = 1)$rate$female
        }
        rm(dum)
        
        dum = try(lca.rh(obs, series = 1, dec.conv = 4, model = "ac", verbose = FALSE, interpolate = TRUE), silent = TRUE)
        if(class(dum) == "try-error")
        {
            train_lca_rh_ac_female[,ik] = rep(NA, 41)
        }
        else
        {
            train_lca_rh_ac_female[,ik] = forecast(dum, h = 1)$rate$female
        }
        rm(dum)
        
        dum = try(lca.rh(obs, series = 1, dec.conv = 4, model = "lc", verbose = FALSE, interpolate = TRUE), silent = TRUE)
        if(class(dum) == "try-error")
        {
            train_lca_rh_lca_female[,ik] = rep(NA, 41)
        }
        else
        {
            train_lca_rh_lc_female[,ik] = forecast(dum, h = 1)$rate$female
        }
        rm(dum)
        
        # male
        
        dum = try(lca.rh(obs, series = 2, dec.conv = 4, model = "m",  verbose = FALSE, interpolate = TRUE), silent = TRUE)
        if(class(dum) == "try-error")
        {
            train_lca_rh_M_male[,ik] = rep(NA, 41) 
        }
        else
        {
            train_lca_rh_M_male[,ik] = forecast(dum, h = 1)$rate$male
        }
        rm(dum)
        
        dum = try(lca.rh(obs, series = 2, dec.conv = 4, model = "h0", verbose = FALSE, interpolate = TRUE), silent = TRUE)
        if(class(dum) == "try-error")
        {
            train_lca_rh_h0_male[,ik] = rep(NA, 41)
        }
        else
        {
            train_lca_rh_h0_male[,ik] = forecast(dum, h = 1)$rate$male
        }
        rm(dum)
        
        dum = try(lca.rh(obs, series = 2, dec.conv = 4, model = "h1", verbose = FALSE, interpolate = TRUE), silent = TRUE)
        if(class(dum) == "try-error")
        {
            train_lca_rh_h1_male[,ik] = rep(NA, 41)
        }
        else
        {
            train_lca_rh_h1_male[,ik] = forecast(dum, h = 1)$rate$male
        }
        rm(dum)
        
        dum = try(lca.rh(obs, series = 2, dec.conv = 4, model = "h2", verbose = FALSE, interpolate = TRUE), silent = TRUE)
        if(class(dum) == "try-error")
        {
            train_lca_rh_h2_male[,ik] = rep(NA, 41)
        }
        else
        {
            train_lca_rh_h2_male[,ik] = forecast(dum, h = 1)$rate$male
        }
        rm(dum)
        
        dum = try(lca.rh(obs, series = 2, dec.conv = 4, model = "ac", verbose = FALSE, interpolate = TRUE), silent = TRUE)
        if(class(dum) == "try-error")
        {
            train_lca_rh_ac_male[,ik] = rep(NA, 41)
        }
        else
        {
            train_lca_rh_ac_male[,ik] = forecast(dum, h = 1)$rate$male
        }
        rm(dum)
        
        dum = try(lca.rh(obs, series = 2, dec.conv = 4, model = "lc", verbose = FALSE, interpolate = TRUE), silent = TRUE)
        if(class(dum) == "try-error")
        {
            train_lca_rh_lc_male[,ik] = rep(NA, 41)   
        }
        else
        {
            train_lca_rh_lc_male[,ik] = forecast(dum, h = 1)$rate$male
        }
        rm(dum)
    }
  
    train_lca_rh_M_female_rmse = train_lca_rh_h0_female_rmse = train_lca_rh_h1_female_rmse = train_lca_rh_h2_female_rmse = 
    train_lca_rh_ac_female_rmse = train_lca_rh_lc_female_rmse = train_lca_rh_M_male_rmse = train_lca_rh_h0_male_rmse = 
    train_lca_rh_h1_male_rmse = train_lca_rh_h2_male_rmse = train_lca_rh_ac_male_rmse = train_lca_rh_lc_male_rmse = vector("numeric", 10)
    for(ik in 1:10)
    {
        # female
        
        train_lca_rh_M_female_rmse[ik]  = rmse(train_lca_rh_M_female[,ik],  extract.years(get(state[index]), (2005+ik))$rate$female)
        train_lca_rh_h0_female_rmse[ik] = rmse(train_lca_rh_h0_female[,ik], extract.years(get(state[index]), (2005+ik))$rate$female)
        train_lca_rh_h1_female_rmse[ik] = rmse(train_lca_rh_h1_female[,ik], extract.years(get(state[index]), (2005+ik))$rate$female)
        train_lca_rh_h2_female_rmse[ik] = rmse(train_lca_rh_h2_female[,ik], extract.years(get(state[index]), (2005+ik))$rate$female)
        train_lca_rh_ac_female_rmse[ik] = rmse(train_lca_rh_ac_female[,ik], extract.years(get(state[index]), (2005+ik))$rate$female)
        train_lca_rh_lc_female_rmse[ik] = rmse(train_lca_rh_lc_female[,ik], extract.years(get(state[index]), (2005+ik))$rate$female)
        
        # male
        
        train_lca_rh_M_male_rmse[ik] = rmse(train_lca_rh_M_male[,ik], extract.years(get(state[index]), (2005+ik))$rate$male)
        train_lca_rh_h0_male_rmse[ik] = rmse(train_lca_rh_h0_male[,ik], extract.years(get(state[index]), (2005+ik))$rate$male)
        train_lca_rh_h1_male_rmse[ik] = rmse(train_lca_rh_h1_male[,ik], extract.years(get(state[index]), (2005+ik))$rate$male)
        train_lca_rh_h2_male_rmse[ik] = rmse(train_lca_rh_h2_male[,ik], extract.years(get(state[index]), (2005+ik))$rate$male)
        train_lca_rh_ac_male_rmse[ik] = rmse(train_lca_rh_ac_male[,ik], extract.years(get(state[index]), (2005+ik))$rate$male)
        train_lca_rh_lc_male_rmse[ik] = rmse(train_lca_rh_lc_male[,ik], extract.years(get(state[index]), (2005+ik))$rate$male)
    }        
  
    #############
    # Lee-Carter
    #############
  
    train_lca_dt_female = train_lca_dxt_female = train_lca_e0_female = train_lca_none_female = 
    train_lca_dt_male   = train_lca_dxt_male   = train_lca_e0_male   = train_lca_none_male   = matrix(NA, 41, 10)
    for(ik in 1:10)
    {
        obs = extract.years(get(state[index]), 1975:(2004+ik))
    
        # female
      
        train_lca_dt_female[,ik]   = forecast(lca(obs, series = "female", adjust = "dt", interpolate = TRUE),  h = 1)$rate$female
        train_lca_dxt_female[,ik]  = forecast(lca(obs, series = "female", adjust = "dxt", interpolate = TRUE), h = 1)$rate$female
        train_lca_e0_female[,ik]   = forecast(lca(obs, series = "female", adjust = "e0", interpolate = TRUE), h = 1)$rate$female
        train_lca_none_female[,ik] = forecast(lca(obs, series = "female", adjust = "none", interpolate = TRUE), h = 1)$rate$female
        
        # male
        
        train_lca_dt_male[,ik]   = forecast(lca(obs, series = "male", adjust = "dt", interpolate = TRUE),  h = 1)$rate$male
        train_lca_dxt_male[,ik]  = forecast(lca(obs, series = "male", adjust = "dxt", interpolate = TRUE), h = 1)$rate$male
        train_lca_e0_male[,ik]   = forecast(lca(obs, series = "male", adjust = "e0", interpolate = TRUE), h = 1)$rate$male
        train_lca_none_male[,ik] = forecast(lca(obs, series = "male", adjust = "none", interpolate = TRUE), h = 1)$rate$male
    }  
  
    train_lca_dt_female_rmse = train_lca_dxt_female_rmse = 
    train_lca_e0_female_rmse = train_lca_none_female_rmse = 
    train_lca_dt_male_rmse = train_lca_dxt_male_rmse = 
    train_lca_e0_male_rmse = train_lca_none_male_rmse = vector("numeric", 10)
    for(ik in 1:10)
    {
        # female
        
        train_lca_dt_female_rmse[ik] = rmse(train_lca_dt_female[,ik], extract.years(get(state[index]), (2005+ik))$rate$female)
        train_lca_dxt_female_rmse[ik] = rmse(train_lca_dxt_female[,ik], extract.years(get(state[index]), (2005+ik))$rate$female)
        train_lca_e0_female_rmse[ik] = rmse(train_lca_e0_female[,ik], extract.years(get(state[index]), (2005+ik))$rate$female)
        train_lca_none_female_rmse[ik] = rmse(train_lca_none_female[,ik], extract.years(get(state[index]), (2005+ik))$rate$female)
        
        # male
        
        train_lca_dt_male_rmse[ik] = rmse(train_lca_dt_male[,ik], extract.years(get(state[index]), (2005+ik))$rate$male)
        train_lca_dxt_male_rmse[ik] = rmse(train_lca_dxt_male[,ik], extract.years(get(state[index]), (2005+ik))$rate$male)
        train_lca_e0_male_rmse[ik] = rmse(train_lca_e0_male[,ik], extract.years(get(state[index]), (2005+ik))$rate$male)
        train_lca_none_male_rmse[ik] = rmse(train_lca_none_male[,ik], extract.years(get(state[index]), (2005+ik))$rate$male)
    }
  
    ########################
    # Functional data model
    ########################
  
    train_fdm_female = train_fdm_male = train_robust_fdm_female = train_robust_fdm_male = 
    train_pr_female = train_pr_male = matrix(NA, 41, 10)
    for(ik in 1:10)
    {
        obs = extract.years(get(state_smooth[index]), 1975:(2004+ik))
        
        # female
        
        train_fdm_female[,ik] = forecast(fdm(obs, series = "female", method = "classical"), h = 1)$rate$female
        train_robust_fdm_female[,ik] = forecast(fdm(obs, series = "female", method = "M"), h = 1)$rate$female
        
        # male
        
        train_fdm_male[,ik]   = forecast(fdm(obs, series = "male",   method = "classical"), h = 1)$rate$male
        train_robust_fdm_male[,ik] = forecast(fdm(obs, series = "male",   method = "M"), h = 1)$rate$male
        
        # product-ratio
        
        train_coherent_fdm = forecast(coherentfdm(obs), h = 1)
        train_pr_female[,ik] = train_coherent_fdm$female$rate$female
        train_pr_male[,ik] = train_coherent_fdm$male$rate$male
    }    
  
    train_fdm_female_rmse = train_fdm_male_rmse = 
    train_robust_fdm_female_rmse = train_robust_fdm_male_rmse = 
    train_pr_female_rmse = train_pr_male_rmse = vector("numeric", 10)
    for(ik in 1:10)
    {
        # classical
        
        train_fdm_female_rmse[ik] = rmse(train_fdm_female[,ik], extract.years(get(state[index]), (2005+ik))$rate$female)
        train_fdm_male_rmse[ik] = rmse(train_fdm_male[,ik],   extract.years(get(state[index]), (2005+ik))$rate$male)
        
        # M
        
        train_robust_fdm_female_rmse[ik] = rmse(train_robust_fdm_female[,ik], extract.years(get(state[index]), (2005+ik))$rate$female)
        train_robust_fdm_male_rmse[ik] = rmse(train_robust_fdm_male[,ik],   extract.years(get(state[index]), (2005+ik))$rate$male)
        
        # product-ratio
        
        train_pr_female_rmse[ik] = rmse(train_pr_female[,ik], extract.years(get(state[index]), (2005+ik))$rate$female)
        train_pr_male_rmse[ik] = rmse(train_pr_male[,ik], extract.years(get(state[index]), (2005+ik))$rate$male)
    }

    # female
    
    train_female_rmse = cbind(train_lca_rh_M_female_rmse, train_lca_rh_h0_female_rmse, 
                              train_lca_rh_h1_female_rmse, train_lca_rh_h2_female_rmse, 
                              train_lca_rh_ac_female_rmse, train_lca_rh_lc_female_rmse,
                              train_lca_dt_female_rmse, train_lca_dxt_female_rmse, 
                              train_lca_e0_female_rmse, train_lca_none_female_rmse, 
                              train_fdm_female_rmse, train_robust_fdm_female_rmse, 
                              train_pr_female_rmse) 
    
    train_female_fore = list()
    train_female_fore[[1]] = train_lca_rh_M_female
    train_female_fore[[2]] = train_lca_rh_h0_female
    train_female_fore[[3]] = train_lca_rh_h1_female
    train_female_fore[[4]] = train_lca_rh_h2_female
    train_female_fore[[5]] = train_lca_rh_ac_female
    train_female_fore[[6]] = train_lca_rh_lc_female
    train_female_fore[[7]] = train_lca_dt_female
    train_female_fore[[8]] = train_lca_dxt_female
    train_female_fore[[9]] = train_lca_e0_female
    train_female_fore[[10]] = train_lca_none_female
    train_female_fore[[11]] = train_fdm_female 
    train_female_fore[[12]] = train_robust_fdm_female
    train_female_fore[[13]] = train_pr_female
    
    # male
    
    train_male_rmse = cbind(train_lca_rh_M_male_rmse, train_lca_rh_h0_male_rmse, 
                            train_lca_rh_h1_male_rmse, train_lca_rh_h2_male_rmse, 
                            train_lca_rh_ac_male_rmse, train_lca_rh_lc_male_rmse,
                            train_lca_dt_male_rmse, train_lca_dxt_male_rmse, 
                            train_lca_e0_male_rmse, train_lca_none_male_rmse, 
                            train_fdm_male_rmse, train_robust_fdm_male_rmse,
                            train_pr_male_rmse) 
    
    train_male_fore = list()
    train_male_fore[[1]] = train_lca_rh_M_male
    train_male_fore[[2]] = train_lca_rh_h0_male
    train_male_fore[[3]] = train_lca_rh_h1_male
    train_male_fore[[4]] = train_lca_rh_h2_male
    train_male_fore[[5]] = train_lca_rh_ac_male
    train_male_fore[[6]] = train_lca_rh_lc_male
    train_male_fore[[7]] = train_lca_dt_male
    train_male_fore[[8]] = train_lca_dxt_male
    train_male_fore[[9]] = train_lca_e0_male
    train_male_fore[[10]] = train_lca_none_male
    train_male_fore[[11]] = train_fdm_male 
    train_male_fore[[12]] = train_robust_fdm_male
    train_male_fore[[13]] = train_pr_male
    
    colnames(train_male_rmse) = colnames(train_female_rmse) = c("M", "h0", "h1", "h2", "ac", "lc", 
                                                                "dt", "dxt", "e0", "none", "fdm", 
                                                                "M_fdm", "pr")
    rownames(train_male_rmse) = rownames(train_female_rmse) = 1:10
    return(list(train_female_fore = train_female_fore, train_male_fore = train_male_fore, 
                train_female_rmse = train_female_rmse, train_male_rmse = train_male_rmse))
}

##########################################
# Japanese national and sub-national data
##########################################

state_set_fore = c("Japan_set_fore", "Hokkaido_set_fore", "Aomori_set_fore", "Iwate_set_fore", 
                   "Miyagi_set_fore", "Akita_set_fore", "Yamagata_set_fore", "Fukushima_set_fore",
                   "Ibaraki_set_fore", "Tochigi_set_fore", "Gunma_set_fore", "Saitama_set_fore", 
                   "Chiba_set_fore", "Tokyo_set_fore", "Kanagawa_set_fore", "Niigata_set_fore",
                   "Toyama_set_fore", "Ishikawa_set_fore", "Fukui_set_fore", "Yamanashi_set_fore", 
                   "Nagano_set_fore", "Gifu_set_fore", "Shizuoka_set_fore", "Aichi_set_fore",
                   "Mie_set_fore", "Shiga_set_fore", "Kyoto_set_fore", "Osaka_set_fore", 
                   "Hyogo_set_fore", "Nara_set_fore", "Wakayama_set_fore", "Tottori_set_fore", 
                   "Shimane_set_fore", "Okayama_set_fore", "Hiroshima_set_fore", "Yamaguchi_set_fore", 
                   "Tokushima_set_fore", "Kagawa_set_fore", "Ehime_set_fore", "Kochi_set_fore",
                   "Fukuoka_set_fore", "Saga_set_fore", "Nagasaki_set_fore", "Kumamoto_set_fore", 
                   "Oita_set_fore", "Miyazaki_set_fore", "Kagoshima_set_fore", "Okinawa_set_fore")

for(ik in 1:48)
{
    assign(state_set_fore[ik], err_fun_forecast(index = ik))
    print(ik)
}

##############
# RMSFE array
##############

fore_female_rmse_list = fore_male_rmse_list = array(NA, dim = c(48, 10, 15))
for(ik in 1:48)
{
    fore_female_rmse_list[ik,,] = get(state_set_fore[ik])$train_female_rmse
    fore_male_rmse_list[ik,,]   = get(state_set_fore[ik])$train_male_rmse
}

################
# Mean of RMSFE
################

fore_female_rmse_list_mean = apply(fore_female_rmse_list, c(2, 3), mean, na.rm = TRUE)
fore_male_rmse_list_mean = apply(fore_male_rmse_list, c(2, 3), mean, na.rm = TRUE)
colnames(fore_female_rmse_list_mean) = colnames(fore_male_rmse_list_mean) = c("M", "h0", "h1", "h2", "ac", "lc", 
                                                                              "dt", "dxt", "e0", "none", "fdm", 
                                                                              "M_fdm", "pr", "mfts", "mfdm")

#######################
# interval score array
#######################

fore_female_score_list = fore_male_score_list = array(NA, dim = c(48, 10, 15))
for(ik in 1:48)
{
    fore_female_score_list[ik,,] = get(state_set_interval[ik])$train_female_score
    fore_male_score_list[ik,,]   = get(state_set_interval[ik])$train_male_score
}

###################################
# function for computing the score
###################################

interval_score <- function(x, l, u, alpha)
{
    lb_ind = ifelse(x < l, 1, 0)
    ub_ind = ifelse(x > u, 1, 0)
    score = (u - l) + 2/alpha * (l - x) * lb_ind + 2/alpha * (x - u) * ub_ind
    return(mean(score))
}

#####################################################
# In-sample validation for selecting superior models
#####################################################

err_fun_interval <- function(index)
{
    ###################
    # Renshaw-Haberman
    ###################
    
    train_lca_rh_M_female_lb = train_lca_rh_h0_female_lb = train_lca_rh_h1_female_lb = train_lca_rh_h2_female_lb =
    train_lca_rh_ac_female_lb = train_lca_rh_lc_female_lb = train_lca_rh_M_male_lb = train_lca_rh_h0_male_lb =
    train_lca_rh_h1_male_lb = train_lca_rh_h2_male_lb = train_lca_rh_ac_male_lb = train_lca_rh_lc_male_lb =
    
    train_lca_rh_M_female_ub = train_lca_rh_h0_female_ub = train_lca_rh_h1_female_ub = train_lca_rh_h2_female_ub =
    train_lca_rh_ac_female_ub = train_lca_rh_lc_female_ub = train_lca_rh_M_male_ub = train_lca_rh_h0_male_ub =
    train_lca_rh_h1_male_ub = train_lca_rh_h2_male_ub = train_lca_rh_ac_male_ub = train_lca_rh_lc_male_ub = matrix(NA, 41, 10)
    
    for(ik in 1:10)
    {
        obs = extract.years(get(state[index]), 1975:(1994+ik))
        
        # female
        
        dum = forecast(lca.rh(obs, series = 1, dec.conv = 4, error = "gaussian", model = "m",  verbose = FALSE, interpolate = TRUE), h = 1)
        train_lca_rh_M_female_lb[,ik] = dum$rate$lower
        train_lca_rh_M_female_ub[,ik] = dum$rate$upper
        rm(dum)
        
        dum = forecast(lca.rh(obs, series = 1, dec.conv = 4, error = "gaussian", model = "h0", verbose = FALSE, interpolate = TRUE), h = 1)
        train_lca_rh_h0_female_lb[,ik] = dum$rate$lower
        train_lca_rh_h0_female_ub[,ik] = dum$rate$upper
        rm(dum)
        
        dum = forecast(lca.rh(obs, series = 1, dec.conv = 4, error = "gaussian", model = "h1", verbose = FALSE, interpolate = TRUE), h = 1)
        train_lca_rh_h1_female_lb[,ik] = dum$rate$lower
        train_lca_rh_h1_female_ub[,ik] = dum$rate$upper
        rm(dum)

        dum = forecast(lca.rh(obs, series = 1, dec.conv = 4, error = "gaussian", model = "h2", verbose = FALSE, interpolate = TRUE), h = 1)
        train_lca_rh_h2_female_lb[,ik] = dum$rate$lower
        train_lca_rh_h2_female_ub[,ik] = dum$rate$upper
        rm(dum)

        dum = forecast(lca.rh(obs, series = 1, dec.conv = 4, error = "gaussian", model = "ac", verbose = FALSE, interpolate = TRUE), h = 1)
        train_lca_rh_ac_female_lb[,ik] = dum$rate$lower
        train_lca_rh_ac_female_ub[,ik] = dum$rate$upper
        rm(dum)
        
        dum = forecast(lca.rh(obs, series = 1, dec.conv = 4, error = "gaussian", model = "lc", verbose = FALSE, interpolate = TRUE), h = 1)
        train_lca_rh_lc_female_lb[,ik] = dum$rate$lower
        train_lca_rh_lc_female_ub[,ik] = dum$rate$upper
        rm(dum)

        # male
        
        dum = forecast(lca.rh(obs, series = 2, dec.conv = 4, error = "gaussian", model = "m",  verbose = FALSE, interpolate = TRUE), h = 1)
        train_lca_rh_M_male_lb[,ik] = dum$rate$lower
        train_lca_rh_M_male_ub[,ik] = dum$rate$upper
        rm(dum)

        dum = forecast(lca.rh(obs, series = 2, dec.conv = 4, error = "gaussian", model = "h0", verbose = FALSE, interpolate = TRUE), h = 1)
        train_lca_rh_h0_male_lb[,ik] = dum$rate$lower
        train_lca_rh_h0_male_ub[,ik] = dum$rate$upper
        rm(dum)

        dum = forecast(lca.rh(obs, series = 2, dec.conv = 4, error = "gaussian", model = "h1", verbose = FALSE, interpolate = TRUE), h = 1)
        train_lca_rh_h1_male_lb[,ik] = dum$rate$lower
        train_lca_rh_h1_male_ub[,ik] = dum$rate$upper
        rm(dum)

        dum = forecast(lca.rh(obs, series = 2, dec.conv = 4, error = "gaussian", model = "h2", verbose = FALSE, interpolate = TRUE), h = 1)
        train_lca_rh_h2_male_lb[,ik] = dum$rate$lower
        train_lca_rh_h2_male_ub[,ik] = dum$rate$upper
        rm(dum)

        dum = forecast(lca.rh(obs, series = 2, dec.conv = 4, error = "gaussian", model = "ac", verbose = FALSE, interpolate = TRUE), h = 1)
        train_lca_rh_ac_male_lb[,ik] = dum$rate$lower
        train_lca_rh_ac_male_ub[,ik] = dum$rate$upper
        rm(dum)
        
        dum = forecast(lca.rh(obs, series = 2, dec.conv = 4, error = "gaussian", model = "lc", verbose = FALSE, interpolate = TRUE), h = 1)
        train_lca_rh_lc_male_lb[,ik] = dum$rate$lower
        train_lca_rh_lc_male_ub[,ik] = dum$rate$upper
        rm(dum)
    }
    
    train_lca_rh_M_female_score = train_lca_rh_h0_female_score = train_lca_rh_h1_female_score =
    train_lca_rh_h2_female_score = train_lca_rh_ac_female_score = train_lca_rh_lc_female_score =

    train_lca_rh_M_male_score = train_lca_rh_h0_male_score = train_lca_rh_h1_male_score =
    train_lca_rh_h2_male_score = train_lca_rh_ac_male_score = train_lca_rh_lc_male_score = vector("numeric", 10)
    for(ik in 1:10)
    {
        # female
        
        train_lca_rh_M_female_score[ik] = interval_score(x = extract.years(get(state[index]), (1995+ik))$rate$female,
                                                         l = train_lca_rh_M_female_lb[,ik], u = train_lca_rh_M_female_ub[,ik], alpha = 0.2)
        train_lca_rh_h0_female_score[ik] = interval_score(x = extract.years(get(state[index]), (1995+ik))$rate$female,
                                                         l = train_lca_rh_h0_female_lb[,ik], u = train_lca_rh_h0_female_ub[,ik], alpha = 0.2)
        train_lca_rh_h1_female_score[ik] = interval_score(x = extract.years(get(state[index]), (1995+ik))$rate$female,
                                                         l = train_lca_rh_h1_female_lb[,ik], u = train_lca_rh_h1_female_ub[,ik], alpha = 0.2)
        train_lca_rh_h2_female_score[ik] = interval_score(x = extract.years(get(state[index]), (1995+ik))$rate$female,
                                                         l = train_lca_rh_h2_female_lb[,ik], u = train_lca_rh_h2_female_ub[,ik], alpha = 0.2)
        train_lca_rh_ac_female_score[ik] = interval_score(x = extract.years(get(state[index]), (1995+ik))$rate$female,
                                                         l = train_lca_rh_ac_female_lb[,ik], u = train_lca_rh_ac_female_ub[,ik], alpha = 0.2)
        train_lca_rh_lc_female_score[ik] = interval_score(x = extract.years(get(state[index]), (1995+ik))$rate$female,
                                                         l = train_lca_rh_lc_female_lb[,ik], u = train_lca_rh_lc_female_ub[,ik], alpha = 0.2)
        
        # male
        
        train_lca_rh_M_male_score[ik]  = interval_score(x = extract.years(get(state[index]), (1995+ik))$rate$male,
                                                        l = train_lca_rh_M_male_lb[,ik], u = train_lca_rh_M_male_ub[,ik], alpha = 0.2)
        train_lca_rh_h0_male_score[ik] = interval_score(x = extract.years(get(state[index]), (1995+ik))$rate$male,
                                                        l = train_lca_rh_h0_male_lb[,ik], u = train_lca_rh_h0_male_ub[,ik], alpha = 0.2)
        train_lca_rh_h1_male_score[ik] = interval_score(x = extract.years(get(state[index]), (1995+ik))$rate$male,
                                                        l = train_lca_rh_h1_male_lb[,ik], u = train_lca_rh_h1_male_ub[,ik], alpha = 0.2)
        train_lca_rh_h2_male_score[ik] = interval_score(x = extract.years(get(state[index]), (1995+ik))$rate$male,
                                                        l = train_lca_rh_h2_male_lb[,ik], u = train_lca_rh_h2_male_ub[,ik], alpha = 0.2)
        train_lca_rh_ac_male_score[ik] = interval_score(x = extract.years(get(state[index]), (1995+ik))$rate$male,
                                                        l = train_lca_rh_ac_male_lb[,ik], u = train_lca_rh_ac_male_ub[,ik], alpha = 0.2)
        train_lca_rh_lc_male_score[ik] = interval_score(x = extract.years(get(state[index]), (1995+ik))$rate$male,
                                                        l = train_lca_rh_lc_male_lb[,ik], u = train_lca_rh_lc_male_ub[,ik], alpha = 0.2)
    }
    
    #############
    # Lee-Carter
    #############
    
    train_lca_dt_female_lb = train_lca_dxt_female_lb = train_lca_e0_female_lb = train_lca_none_female_lb =
    train_lca_dt_female_ub = train_lca_dxt_female_ub = train_lca_e0_female_ub = train_lca_none_female_ub =
    
    train_lca_dt_male_lb = train_lca_dxt_male_lb = train_lca_e0_male_lb = train_lca_none_male_lb =
    train_lca_dt_male_ub = train_lca_dxt_male_ub = train_lca_e0_male_ub = train_lca_none_male_ub = matrix(NA, 41, 10)
    for(ik in 1:10)
    {
        obs = extract.years(get(state[index]), 1975:(1994+ik))
        
        # female
        
        dum = forecast(lca(obs, series = "female", adjust = "dt", interpolate = TRUE),  h = 1)
        train_lca_dt_female_lb[,ik]   = dum$rate$lower
        train_lca_dt_female_ub[,ik]   = dum$rate$upper
        rm(dum)
        
        dum = forecast(lca(obs, series = "female", adjust = "dxt", interpolate = TRUE), h = 1)
        train_lca_dxt_female_lb[,ik]  = dum$rate$lower
        train_lca_dxt_female_ub[,ik]  = dum$rate$upper
        rm(dum)
        
        dum = forecast(lca(obs, series = "female", adjust = "e0", interpolate = TRUE), h = 1)
        train_lca_e0_female_lb[,ik]   = dum$rate$lower
        train_lca_e0_female_ub[,ik]   = dum$rate$upper
        rm(dum)
        
        dum = forecast(lca(obs, series = "female", adjust = "none", interpolate = TRUE), h = 1)
        train_lca_none_female_lb[,ik] = dum$rate$lower
        train_lca_none_female_ub[,ik] = dum$rate$upper
        rm(dum)
        
        # male
        
        dum = forecast(lca(obs, series = "male", adjust = "dt", interpolate = TRUE),  h = 1)
        train_lca_dt_male_lb[,ik]   = dum$rate$lower
        train_lca_dt_male_ub[,ik]   = dum$rate$upper
        rm(dum)
        
        dum = forecast(lca(obs, series = "male", adjust = "dxt", interpolate = TRUE), h = 1)
        train_lca_dxt_male_lb[,ik]  = dum$rate$lower
        train_lca_dxt_male_ub[,ik]  = dum$rate$upper
        rm(dum)
        
        dum = forecast(lca(obs, series = "male", adjust = "e0", interpolate = TRUE), h = 1)
        train_lca_e0_male_lb[,ik]   = dum$rate$lower
        train_lca_e0_male_ub[,ik]   = dum$rate$upper
        rm(dum)
        
        dum = forecast(lca(obs, series = "male", adjust = "none", interpolate = TRUE), h = 1)
        train_lca_none_male_lb[,ik] = dum$rate$lower
        train_lca_none_male_ub[,ik] = dum$rate$upper
        rm(dum)
    }
    
    train_lca_dt_female_score = train_lca_dxt_female_score = train_lca_e0_female_score = train_lca_none_female_score =
    train_lca_dt_male_score = train_lca_dxt_male_score = train_lca_e0_male_score = train_lca_none_male_score = vector("numeric", 10)
    for(ik in 1:10)
    {
        # female
        
        train_lca_dt_female_score[ik] = interval_score(x = extract.years(get(state[index]), (1995+ik))$rate$female,
                                                       l = train_lca_dt_female_lb[,ik], u = train_lca_dt_female_ub[,ik], alpha = 0.2)
                                                       
        train_lca_dxt_female_score[ik] = interval_score(x = extract.years(get(state[index]), (1995+ik))$rate$female,
                                                       l = train_lca_dxt_female_lb[,ik], u = train_lca_dxt_female_ub[,ik], alpha = 0.2)
                                                       
        train_lca_e0_female_score[ik] = interval_score(x = extract.years(get(state[index]), (1995+ik))$rate$female,
                                                       l = train_lca_e0_female_lb[,ik], u = train_lca_e0_female_ub[,ik], alpha = 0.2)
                                                       
        train_lca_none_female_score[ik] = interval_score(x = extract.years(get(state[index]), (1995+ik))$rate$female,
                                                       l = train_lca_none_female_lb[,ik], u = train_lca_none_female_ub[,ik], alpha = 0.2)
                                                       
        # male
        
        train_lca_dt_male_score[ik] = interval_score(x = extract.years(get(state[index]), (1995+ik))$rate$male,
                                                     l = train_lca_dt_male_lb[,ik], u = train_lca_dt_male_ub[,ik], alpha = 0.2)
        
        train_lca_dxt_male_score[ik] = interval_score(x = extract.years(get(state[index]), (1995+ik))$rate$male,
                                                      l = train_lca_dxt_male_lb[,ik], u = train_lca_dxt_male_ub[,ik], alpha = 0.2)
        
        train_lca_e0_male_score[ik] = interval_score(x = extract.years(get(state[index]), (1995+ik))$rate$male,
                                                     l = train_lca_e0_male_lb[,ik], u = train_lca_e0_male_ub[,ik], alpha = 0.2)
        
        train_lca_none_male_score[ik] = interval_score(x = extract.years(get(state[index]), (1995+ik))$rate$male,
                                                       l = train_lca_none_male_lb[,ik], u = train_lca_none_male_ub[,ik], alpha = 0.2)
    }
    
    ########################
    # Functional data model
    ########################
    
    train_fdm_female_lb = train_fdm_male_lb = train_robust_fdm_female_lb = train_robust_fdm_male_lb = train_pr_female_lb = train_pr_male_lb =
    train_fdm_female_ub = train_fdm_male_ub = train_robust_fdm_female_ub = train_robust_fdm_male_ub = train_pr_female_ub = train_pr_male_ub = matrix(NA, 41, 10)
    for(ik in 1:10)
    {
        obs = extract.years(get(state_smooth[index]), 1975:(1994+ik))
   
        # female
   
        dum = forecast(fdm(obs, series = "female", method = "classical"), h = 1)
        train_fdm_female_lb[,ik] = dum$rate$lower
        train_fdm_female_ub[,ik] = dum$rate$upper
        rm(dum)

        dum = forecast(fdm(obs, series = "female", method = "M"), h = 1)
        train_robust_fdm_female_lb[,ik] = dum$rate$lower
        train_robust_fdm_female_ub[,ik] = dum$rate$upper
        rm(dum)
        
        # male
        
        dum = forecast(fdm(obs, series = "male",   method = "classical"), h = 1)
        train_fdm_male_lb[,ik]   = dum$rate$lower
        train_fdm_male_ub[,ik]   = dum$rate$upper
        rm(dum)
        
        dum = forecast(fdm(obs, series = "male",   method = "M"), h = 1)
        train_robust_fdm_male_lb[,ik] = dum$rate$lower
        train_robust_fdm_male_ub[,ik] = dum$rate$upper

        # product-ratio

        train_coherent_fdm = forecast(coherentfdm(obs), h = 1)
        train_pr_female_lb[,ik] = train_coherent_fdm$female$rate$lower
        train_pr_female_ub[,ik] = train_coherent_fdm$female$rate$upper
        train_pr_male_lb[,ik] = train_coherent_fdm$male$rate$lower
        train_pr_male_ub[,ik] = train_coherent_fdm$male$rate$upper
    }
    
    train_fdm_female_score = train_fdm_male_score = train_robust_fdm_female_score = train_robust_fdm_male_score = train_pr_female_score = train_pr_male_score = vector("numeric", 10)
    for(ik in 1:10)
    {
        train_fdm_female_score[ik] = interval_score(x = extract.years(get(state[index]), (1995+ik))$rate$female,
                                                    l = train_fdm_female_lb[,ik], u = train_fdm_female_ub[,ik], alpha = 0.2)
        train_fdm_male_score[ik] = interval_score(x = extract.years(get(state[index]), (1995+ik))$rate$male,
                                                  l = train_fdm_male_lb[,ik], u = train_fdm_male_ub[,ik], alpha = 0.2)
                                                  
        train_robust_fdm_female_score[ik] = interval_score(x = extract.years(get(state[index]), (1995+ik))$rate$female,
                                                           l = train_robust_fdm_female_lb[,ik], u = train_robust_fdm_female_ub[,ik], alpha = 0.2)
        train_robust_fdm_male_score[ik] = interval_score(x = extract.years(get(state[index]), (1995+ik))$rate$male,
                                                         l = train_robust_fdm_male_lb[,ik], u = train_robust_fdm_male_ub[,ik], alpha = 0.2)
        
        train_pr_female_score[ik] = interval_score(x = extract.years(get(state[index]), (1995+ik))$rate$female,
                                                   l = train_pr_female_lb[,ik], u = train_pr_female_ub[,ik], alpha = 0.2)
        train_pr_male_score[ik] = interval_score(x = extract.years(get(state[index]), (1995+ik))$rate$male,
                                                 l = train_pr_male_lb[,ik], u = train_pr_male_ub[,ik], alpha = 0.2)
    }
    
    train_female_score = cbind(train_lca_rh_M_female_score,  train_lca_rh_h0_female_score,
                               train_lca_rh_h1_female_score, train_lca_rh_h2_female_score,
                               train_lca_rh_ac_female_score, train_lca_rh_lc_female_score,
                               train_lca_dt_female_score,    train_lca_dxt_female_score,
                               train_lca_e0_female_score,    train_lca_none_female_score,
                               train_fdm_female_score,       train_robust_fdm_female_score,
                               train_pr_female_score)

    train_male_score = cbind(train_lca_rh_M_male_score,  train_lca_rh_h0_male_score,
                             train_lca_rh_h1_male_score, train_lca_rh_h2_male_score,
                             train_lca_rh_ac_male_score, train_lca_rh_lc_male_score,
                             train_lca_dt_male_score,    train_lca_dxt_male_score,
                             train_lca_e0_male_score,    train_lca_none_male_score,
                             train_fdm_male_score,       train_robust_fdm_male_score,
                             train_pr_male_score)
                             
    colnames(train_male_score) = colnames(train_female_score) = c("M", "h0", "h1", "h2", "ac", "lc",
                                                                  "dt", "dxt", "e0", "none", "fdm",
                                                                  "M_fdm", "pr")
    rownames(train_male_score) = rownames(train_female_score) = 1:10
    return(list(train_male_score = train_male_score, train_female_score = train_female_score))
}


state_set_interval = c("Japan_set_interval", "Hokkaido_set_interval", "Aomori_set_interval", "Iwate_set_interval", "Miyagi_set_interval",
                       "Akita_set_interval", "Yamagata_set_interval", "Fukushima_set_interval", "Ibaraki_set_interval", "Tochigi_set_interval",
                       "Gunma_set_interval", "Saitama_set_interval", "Chiba_set_interval", "Tokyo_set_interval", "Kanagawa_set_interval",
                       "Niigata_set_interval", "Toyama_set_interval", "Ishikawa_set_interval", "Fukui_set_interval", "Yamanashi_set_interval",
                       "Nagano_set_interval", "Gifu_set_interval", "Shizuoka_set_interval", "Aichi_set_interval", "Mie_set_interval", "Shiga_set_interval",
                       "Kyoto_set_interval", "Osaka_set_interval", "Hyogo_set_interval", "Nara_set_interval", "Wakayama_set_interval", "Tottori_set_interval",
                       "Shimane_set_interval", "Okayama_set_interval", "Hiroshima_set_interval", "Yamaguchi_set_interval", "Tokushima_set_interval",
                       "Kagawa_set_interval", "Ehime_set_interval", "Kochi_set_interval", "Fukuoka_set_interval", "Saga_set_interval", "Nagasaki_set_interval",
                       "Kumamoto_set_interval", "Oita_set_interval", "Miyazaki_set_interval", "Kagoshima_set_interval", "Okinawa_set_interval")

# All examples 

for(ik in 1:48)
{
    assign(state_set_interval[ik], err_fun_interval(index = ik))
    print(ik)
}

###################################
# Out-of-sample interval forecasts
###################################

err_fun_interval_fore <- function(index)
{
    ###################
    # Renshaw-Haberman
    ###################
    
    train_lca_rh_M_female_lb = train_lca_rh_h0_female_lb = train_lca_rh_h1_female_lb = train_lca_rh_h2_female_lb =
    train_lca_rh_ac_female_lb = train_lca_rh_lc_female_lb = train_lca_rh_M_male_lb = train_lca_rh_h0_male_lb =
    train_lca_rh_h1_male_lb = train_lca_rh_h2_male_lb = train_lca_rh_ac_male_lb = train_lca_rh_lc_male_lb =
    
    train_lca_rh_M_female_ub = train_lca_rh_h0_female_ub = train_lca_rh_h1_female_ub = train_lca_rh_h2_female_ub =
    train_lca_rh_ac_female_ub = train_lca_rh_lc_female_ub = train_lca_rh_M_male_ub = train_lca_rh_h0_male_ub =
    train_lca_rh_h1_male_ub = train_lca_rh_h2_male_ub = train_lca_rh_ac_male_ub = train_lca_rh_lc_male_ub = matrix(NA, 41, 10)
    
    for(ik in 1:10)
    {
        obs = extract.years(get(state[index]), 1975:(2004+ik))
        
        # female
        
        dum = forecast(lca.rh(obs, series = 1, dec.conv = 4, error = "gaussian", model = "m",  verbose = FALSE, interpolate = TRUE), h = 1)
        train_lca_rh_M_female_lb[,ik] = dum$rate$lower
        train_lca_rh_M_female_ub[,ik] = dum$rate$upper
        rm(dum)
        
        dum = forecast(lca.rh(obs, series = 1, dec.conv = 4, error = "gaussian", model = "h0", verbose = FALSE, interpolate = TRUE), h = 1)
        train_lca_rh_h0_female_lb[,ik] = dum$rate$lower
        train_lca_rh_h0_female_ub[,ik] = dum$rate$upper
        rm(dum)
        
        dum = forecast(lca.rh(obs, series = 1, dec.conv = 4, error = "gaussian", model = "h1", verbose = FALSE, interpolate = TRUE), h = 1)
        train_lca_rh_h1_female_lb[,ik] = dum$rate$lower
        train_lca_rh_h1_female_ub[,ik] = dum$rate$upper
        rm(dum)
        
        dum = forecast(lca.rh(obs, series = 1, dec.conv = 4, error = "gaussian", model = "h2", verbose = FALSE, interpolate = TRUE), h = 1)
        train_lca_rh_h2_female_lb[,ik] = dum$rate$lower
        train_lca_rh_h2_female_ub[,ik] = dum$rate$upper
        rm(dum)
        
        dum = forecast(lca.rh(obs, series = 1, dec.conv = 4, error = "gaussian", model = "ac", verbose = FALSE, interpolate = TRUE), h = 1)
        train_lca_rh_ac_female_lb[,ik] = dum$rate$lower
        train_lca_rh_ac_female_ub[,ik] = dum$rate$upper
        rm(dum)
        
        dum = forecast(lca.rh(obs, series = 1, dec.conv = 4, error = "gaussian", model = "lc", verbose = FALSE, interpolate = TRUE), h = 1)
        train_lca_rh_lc_female_lb[,ik] = dum$rate$lower
        train_lca_rh_lc_female_ub[,ik] = dum$rate$upper
        rm(dum)
        
        # male
        
        dum = forecast(lca.rh(obs, series = 2, dec.conv = 4, error = "gaussian", model = "m",  verbose = FALSE, interpolate = TRUE), h = 1)
        train_lca_rh_M_male_lb[,ik] = dum$rate$lower
        train_lca_rh_M_male_ub[,ik] = dum$rate$upper
        rm(dum)
        
        dum = forecast(lca.rh(obs, series = 2, dec.conv = 4, error = "gaussian", model = "h0", verbose = FALSE, interpolate = TRUE), h = 1)
        train_lca_rh_h0_male_lb[,ik] = dum$rate$lower
        train_lca_rh_h0_male_ub[,ik] = dum$rate$upper
        rm(dum)
        
        dum = forecast(lca.rh(obs, series = 2, dec.conv = 4, error = "gaussian", model = "h1", verbose = FALSE, interpolate = TRUE), h = 1)
        train_lca_rh_h1_male_lb[,ik] = dum$rate$lower
        train_lca_rh_h1_male_ub[,ik] = dum$rate$upper
        rm(dum)
        
        dum = forecast(lca.rh(obs, series = 2, dec.conv = 4, error = "gaussian", model = "h2", verbose = FALSE, interpolate = TRUE), h = 1)
        train_lca_rh_h2_male_lb[,ik] = dum$rate$lower
        train_lca_rh_h2_male_ub[,ik] = dum$rate$upper
        rm(dum)
        
        dum = forecast(lca.rh(obs, series = 2, dec.conv = 4, error = "gaussian", model = "ac", verbose = FALSE, interpolate = TRUE), h = 1)
        train_lca_rh_ac_male_lb[,ik] = dum$rate$lower
        train_lca_rh_ac_male_ub[,ik] = dum$rate$upper
        rm(dum)
        
        dum = forecast(lca.rh(obs, series = 2, dec.conv = 4, error = "gaussian", model = "lc", verbose = FALSE, interpolate = TRUE), h = 1)
        train_lca_rh_lc_male_lb[,ik] = dum$rate$lower
        train_lca_rh_lc_male_ub[,ik] = dum$rate$upper
        rm(dum)
    }
    
    train_lca_rh_M_female_score = train_lca_rh_h0_female_score = train_lca_rh_h1_female_score =
    train_lca_rh_h2_female_score = train_lca_rh_ac_female_score = train_lca_rh_lc_female_score =
    
    train_lca_rh_M_male_score = train_lca_rh_h0_male_score = train_lca_rh_h1_male_score =
    train_lca_rh_h2_male_score = train_lca_rh_ac_male_score = train_lca_rh_lc_male_score = vector("numeric", 10)
    for(ik in 1:10)
    {
        # female
        
        train_lca_rh_M_female_score[ik] = interval_score(x = extract.years(get(state[index]), (2005+ik))$rate$female,
                                                         l = train_lca_rh_M_female_lb[,ik], u = train_lca_rh_M_female_ub[,ik], alpha = 0.2)
        train_lca_rh_h0_female_score[ik] = interval_score(x = extract.years(get(state[index]), (2005+ik))$rate$female,
                                                          l = train_lca_rh_h0_female_lb[,ik], u = train_lca_rh_h0_female_ub[,ik], alpha = 0.2)
        train_lca_rh_h1_female_score[ik] = interval_score(x = extract.years(get(state[index]), (2005+ik))$rate$female,
                                                          l = train_lca_rh_h1_female_lb[,ik], u = train_lca_rh_h1_female_ub[,ik], alpha = 0.2)
        train_lca_rh_h2_female_score[ik] = interval_score(x = extract.years(get(state[index]), (2005+ik))$rate$female,
                                                          l = train_lca_rh_h2_female_lb[,ik], u = train_lca_rh_h2_female_ub[,ik], alpha = 0.2)
        train_lca_rh_ac_female_score[ik] = interval_score(x = extract.years(get(state[index]), (2005+ik))$rate$female,
                                                          l = train_lca_rh_ac_female_lb[,ik], u = train_lca_rh_ac_female_ub[,ik], alpha = 0.2)
        train_lca_rh_lc_female_score[ik] = interval_score(x = extract.years(get(state[index]), (2005+ik))$rate$female,
                                                          l = train_lca_rh_lc_female_lb[,ik], u = train_lca_rh_lc_female_ub[,ik], alpha = 0.2)
        
        # male
        
        train_lca_rh_M_male_score[ik]  = interval_score(x = extract.years(get(state[index]), (2005+ik))$rate$male,
                                                        l = train_lca_rh_M_male_lb[,ik], u = train_lca_rh_M_male_ub[,ik], alpha = 0.2)
        train_lca_rh_h0_male_score[ik] = interval_score(x = extract.years(get(state[index]), (2005+ik))$rate$male,
                                                        l = train_lca_rh_h0_male_lb[,ik], u = train_lca_rh_h0_male_ub[,ik], alpha = 0.2)
        train_lca_rh_h1_male_score[ik] = interval_score(x = extract.years(get(state[index]), (2005+ik))$rate$male,
                                                        l = train_lca_rh_h1_male_lb[,ik], u = train_lca_rh_h1_male_ub[,ik], alpha = 0.2)
        train_lca_rh_h2_male_score[ik] = interval_score(x = extract.years(get(state[index]), (2005+ik))$rate$male,
                                                        l = train_lca_rh_h2_male_lb[,ik], u = train_lca_rh_h2_male_ub[,ik], alpha = 0.2)
        train_lca_rh_ac_male_score[ik] = interval_score(x = extract.years(get(state[index]), (2005+ik))$rate$male,
                                                        l = train_lca_rh_ac_male_lb[,ik], u = train_lca_rh_ac_male_ub[,ik], alpha = 0.2)
        train_lca_rh_lc_male_score[ik] = interval_score(x = extract.years(get(state[index]), (2005+ik))$rate$male,
                                                        l = train_lca_rh_lc_male_lb[,ik], u = train_lca_rh_lc_male_ub[,ik], alpha = 0.2)
    }
    
    #############
    # Lee-Carter
    #############
    
    train_lca_dt_female_lb = train_lca_dxt_female_lb = train_lca_e0_female_lb = train_lca_none_female_lb =
    train_lca_dt_female_ub = train_lca_dxt_female_ub = train_lca_e0_female_ub = train_lca_none_female_ub =
    
    train_lca_dt_male_lb = train_lca_dxt_male_lb = train_lca_e0_male_lb = train_lca_none_male_lb =
    train_lca_dt_male_ub = train_lca_dxt_male_ub = train_lca_e0_male_ub = train_lca_none_male_ub = matrix(NA, 41, 10)
    for(ik in 1:10)
    {
        obs = extract.years(get(state[index]), 1975:(2004+ik))
        
        # female
        
        dum = forecast(lca(obs, series = "female", adjust = "dt", interpolate = TRUE),  h = 1)
        train_lca_dt_female_lb[,ik]   = dum$rate$lower
        train_lca_dt_female_ub[,ik]   = dum$rate$upper
        rm(dum)
        
        dum = forecast(lca(obs, series = "female", adjust = "dxt", interpolate = TRUE), h = 1)
        train_lca_dxt_female_lb[,ik]  = dum$rate$lower
        train_lca_dxt_female_ub[,ik]  = dum$rate$upper
        rm(dum)
        
        dum = forecast(lca(obs, series = "female", adjust = "e0", interpolate = TRUE), h = 1)
        train_lca_e0_female_lb[,ik]   = dum$rate$lower
        train_lca_e0_female_ub[,ik]   = dum$rate$upper
        rm(dum)
        
        dum = forecast(lca(obs, series = "female", adjust = "none", interpolate = TRUE), h = 1)
        train_lca_none_female_lb[,ik] = dum$rate$lower
        train_lca_none_female_ub[,ik] = dum$rate$upper
        rm(dum)
        
        # male
        
        dum = forecast(lca(obs, series = "male", adjust = "dt", interpolate = TRUE),  h = 1)
        train_lca_dt_male_lb[,ik]   = dum$rate$lower
        train_lca_dt_male_ub[,ik]   = dum$rate$upper
        rm(dum)
        
        dum = forecast(lca(obs, series = "male", adjust = "dxt", interpolate = TRUE), h = 1)
        train_lca_dxt_male_lb[,ik]  = dum$rate$lower
        train_lca_dxt_male_ub[,ik]  = dum$rate$upper
        rm(dum)
        
        dum = forecast(lca(obs, series = "male", adjust = "e0", interpolate = TRUE), h = 1)
        train_lca_e0_male_lb[,ik]   = dum$rate$lower
        train_lca_e0_male_ub[,ik]   = dum$rate$upper
        rm(dum)
        
        dum = forecast(lca(obs, series = "male", adjust = "none", interpolate = TRUE), h = 1)
        train_lca_none_male_lb[,ik] = dum$rate$lower
        train_lca_none_male_ub[,ik] = dum$rate$upper
        rm(dum)
    }
    
    train_lca_dt_female_score = train_lca_dxt_female_score = train_lca_e0_female_score = train_lca_none_female_score =
    train_lca_dt_male_score = train_lca_dxt_male_score = train_lca_e0_male_score = train_lca_none_male_score = vector("numeric", 10)
    for(ik in 1:10)
    {
        # female
        
        train_lca_dt_female_score[ik] = interval_score(x = extract.years(get(state[index]), (2005+ik))$rate$female,
                                                        l = train_lca_dt_female_lb[,ik], u = train_lca_dt_female_ub[,ik], alpha = 0.2)
        
        train_lca_dxt_female_score[ik] = interval_score(x = extract.years(get(state[index]), (2005+ik))$rate$female,
                                                        l = train_lca_dxt_female_lb[,ik], u = train_lca_dxt_female_ub[,ik], alpha = 0.2)
        
        train_lca_e0_female_score[ik] = interval_score(x = extract.years(get(state[index]), (2005+ik))$rate$female,
                                                        l = train_lca_e0_female_lb[,ik], u = train_lca_e0_female_ub[,ik], alpha = 0.2)
        
        train_lca_none_female_score[ik] = interval_score(x = extract.years(get(state[index]), (2005+ik))$rate$female,
                                                        l = train_lca_none_female_lb[,ik], u = train_lca_none_female_ub[,ik], alpha = 0.2)
        
        # male
        
        train_lca_dt_male_score[ik] = interval_score(x = extract.years(get(state[index]), (2005+ik))$rate$male,
                                                     l = train_lca_dt_male_lb[,ik], u = train_lca_dt_male_ub[,ik], alpha = 0.2)
        
        train_lca_dxt_male_score[ik] = interval_score(x = extract.years(get(state[index]), (2005+ik))$rate$male,
                                                      l = train_lca_dxt_male_lb[,ik], u = train_lca_dxt_male_ub[,ik], alpha = 0.2)
        
        train_lca_e0_male_score[ik] = interval_score(x = extract.years(get(state[index]), (2005+ik))$rate$male,
                                                     l = train_lca_e0_male_lb[,ik], u = train_lca_e0_male_ub[,ik], alpha = 0.2)
        
        train_lca_none_male_score[ik] = interval_score(x = extract.years(get(state[index]), (2005+ik))$rate$male,
                                                       l = train_lca_none_male_lb[,ik], u = train_lca_none_male_ub[,ik], alpha = 0.2)
    }
    
    ########################
    # Functional data model
    ########################
    
    train_fdm_female_lb = train_fdm_male_lb = train_robust_fdm_female_lb = train_robust_fdm_male_lb = train_pr_female_lb = train_pr_male_lb =
    train_fdm_female_ub = train_fdm_male_ub = train_robust_fdm_female_ub = train_robust_fdm_male_ub = train_pr_female_ub = train_pr_male_ub = matrix(NA, 41, 10)
    for(ik in 1:10)
    {
        obs = extract.years(get(state_smooth[index]), 1975:(2004+ik))
        
        # female
        
        dum = forecast(fdm(obs, series = "female", method = "classical"), h = 1)
        train_fdm_female_lb[,ik] = dum$rate$lower
        train_fdm_female_ub[,ik] = dum$rate$upper
        rm(dum)
        
        dum = forecast(fdm(obs, series = "female", method = "M"), h = 1)
        train_robust_fdm_female_lb[,ik] = dum$rate$lower
        train_robust_fdm_female_ub[,ik] = dum$rate$upper
        rm(dum)
        
        # male
        
        dum = forecast(fdm(obs, series = "male",   method = "classical"), h = 1)
        train_fdm_male_lb[,ik]   = dum$rate$lower
        train_fdm_male_ub[,ik]   = dum$rate$upper
        rm(dum)
        
        dum = forecast(fdm(obs, series = "male",   method = "M"), h = 1)
        train_robust_fdm_male_lb[,ik] = dum$rate$lower
        train_robust_fdm_male_ub[,ik] = dum$rate$upper
        
        # product-ratio
        
        train_coherent_fdm = forecast(coherentfdm(obs), h = 1)
        train_pr_female_lb[,ik] = train_coherent_fdm$female$rate$lower
        train_pr_female_ub[,ik] = train_coherent_fdm$female$rate$upper
        train_pr_male_lb[,ik] = train_coherent_fdm$male$rate$lower
        train_pr_male_ub[,ik] = train_coherent_fdm$male$rate$upper
    }
    
    train_fdm_female_score = train_fdm_male_score = train_robust_fdm_female_score = train_robust_fdm_male_score = train_pr_female_score = train_pr_male_score = vector("numeric", 10)
    for(ik in 1:10)
    {
        train_fdm_female_score[ik] = interval_score(x = extract.years(get(state[index]), (2005+ik))$rate$female,
                                                    l = train_fdm_female_lb[,ik], u = train_fdm_female_ub[,ik], alpha = 0.2)
        train_fdm_male_score[ik] = interval_score(x = extract.years(get(state[index]), (2005+ik))$rate$male,
                                                  l = train_fdm_male_lb[,ik], u = train_fdm_male_ub[,ik], alpha = 0.2)
        
        train_robust_fdm_female_score[ik] = interval_score(x = extract.years(get(state[index]), (2005+ik))$rate$female,
                                                           l = train_robust_fdm_female_lb[,ik], u = train_robust_fdm_female_ub[,ik], alpha = 0.2)
        train_robust_fdm_male_score[ik] = interval_score(x = extract.years(get(state[index]), (2005+ik))$rate$male,
                                                         l = train_robust_fdm_male_lb[,ik], u = train_robust_fdm_male_ub[,ik], alpha = 0.2)
        
        train_pr_female_score[ik] = interval_score(x = extract.years(get(state[index]), (2005+ik))$rate$female,
                                                   l = train_pr_female_lb[,ik], u = train_pr_female_ub[,ik], alpha = 0.2)
        train_pr_male_score[ik] = interval_score(x = extract.years(get(state[index]), (2005+ik))$rate$male,
                                                 l = train_pr_male_lb[,ik], u = train_pr_male_ub[,ik], alpha = 0.2)
    }
    
    # female
    
    train_female_score = cbind(train_lca_rh_M_female_score,  train_lca_rh_h0_female_score,
                                train_lca_rh_h1_female_score, train_lca_rh_h2_female_score,
                                train_lca_rh_ac_female_score, train_lca_rh_lc_female_score,
                                train_lca_dt_female_score,    train_lca_dxt_female_score,
                                train_lca_e0_female_score,    train_lca_none_female_score,
                                train_fdm_female_score,       train_robust_fdm_female_score,
                                train_pr_female_score)
                                
    train_female_fore_lb = train_female_fore_ub = list()
    train_female_fore_lb[[1]] = train_lca_rh_M_female_lb
    train_female_fore_lb[[2]] = train_lca_rh_h0_female_lb
    train_female_fore_lb[[3]] = train_lca_rh_h1_female_lb
    train_female_fore_lb[[4]] = train_lca_rh_h2_female_lb
    train_female_fore_lb[[5]] = train_lca_rh_ac_female_lb
    train_female_fore_lb[[6]] = train_lca_rh_lc_female_lb
    train_female_fore_lb[[7]] = train_lca_dt_female_lb
    train_female_fore_lb[[8]] = train_lca_dxt_female_lb
    train_female_fore_lb[[9]] = train_lca_e0_female_lb
    train_female_fore_lb[[10]] = train_lca_none_female_lb
    train_female_fore_lb[[11]] = train_fdm_female_lb
    train_female_fore_lb[[12]] = train_robust_fdm_female_lb
    train_female_fore_lb[[13]] = train_pr_female_lb

    train_female_fore_ub[[1]] = train_lca_rh_M_female_ub
    train_female_fore_ub[[2]] = train_lca_rh_h0_female_ub
    train_female_fore_ub[[3]] = train_lca_rh_h1_female_ub
    train_female_fore_ub[[4]] = train_lca_rh_h2_female_ub
    train_female_fore_ub[[5]] = train_lca_rh_ac_female_ub
    train_female_fore_ub[[6]] = train_lca_rh_lc_female_ub
    train_female_fore_ub[[7]] = train_lca_dt_female_ub
    train_female_fore_ub[[8]] = train_lca_dxt_female_ub
    train_female_fore_ub[[9]] = train_lca_e0_female_ub
    train_female_fore_ub[[10]] = train_lca_none_female_ub
    train_female_fore_ub[[11]] = train_fdm_female_ub
    train_female_fore_ub[[12]] = train_robust_fdm_female_ub
    train_female_fore_ub[[13]] = train_pr_female_ub

    # male

    train_male_score = cbind(train_lca_rh_M_male_score,  train_lca_rh_h0_male_score,
                             train_lca_rh_h1_male_score, train_lca_rh_h2_male_score,
                             train_lca_rh_ac_male_score, train_lca_rh_lc_male_score,
                             train_lca_dt_male_score,    train_lca_dxt_male_score,
                             train_lca_e0_male_score,    train_lca_none_male_score,
                             train_fdm_male_score,       train_robust_fdm_male_score,
                             train_pr_male_score)
                             
    train_male_fore_lb = train_male_fore_ub = list()
    train_male_fore_lb[[1]] = train_lca_rh_M_male_lb
    train_male_fore_lb[[2]] = train_lca_rh_h0_male_lb
    train_male_fore_lb[[3]] = train_lca_rh_h1_male_lb
    train_male_fore_lb[[4]] = train_lca_rh_h2_male_lb
    train_male_fore_lb[[5]] = train_lca_rh_ac_male_lb
    train_male_fore_lb[[6]] = train_lca_rh_lc_male_lb
    train_male_fore_lb[[7]] = train_lca_dt_male_lb
    train_male_fore_lb[[8]] = train_lca_dxt_male_lb
    train_male_fore_lb[[9]] = train_lca_e0_male_lb
    train_male_fore_lb[[10]] = train_lca_none_male_lb
    train_male_fore_lb[[11]] = train_fdm_male_lb
    train_male_fore_lb[[12]] = train_robust_fdm_male_lb
    train_male_fore_lb[[13]] = train_pr_male_lb
    
    train_male_fore_ub[[1]] = train_lca_rh_M_male_ub
    train_male_fore_ub[[2]] = train_lca_rh_h0_male_ub
    train_male_fore_ub[[3]] = train_lca_rh_h1_male_ub
    train_male_fore_ub[[4]] = train_lca_rh_h2_male_ub
    train_male_fore_ub[[5]] = train_lca_rh_ac_male_ub
    train_male_fore_ub[[6]] = train_lca_rh_lc_male_ub
    train_male_fore_ub[[7]] = train_lca_dt_male_ub
    train_male_fore_ub[[8]] = train_lca_dxt_male_ub
    train_male_fore_ub[[9]] = train_lca_e0_male_ub
    train_male_fore_ub[[10]] = train_lca_none_male_ub
    train_male_fore_ub[[11]] = train_fdm_male_ub
    train_male_fore_ub[[12]] = train_robust_fdm_male_ub
    train_male_fore_ub[[13]] = train_pr_male_ub
    
    colnames(train_male_score) = colnames(train_female_score) = c("M", "h0", "h1", "h2", "ac", "lc",
                                                                  "dt", "dxt", "e0", "none", "fdm",
                                                                  "M_fdm", "pr")
    rownames(train_male_score) = rownames(train_female_score) = 1:10
    return(list(train_female_fore_lb = train_female_fore_lb, train_female_fore_ub = train_female_fore_ub,
                train_male_fore_lb = train_male_fore_lb, train_male_fore_ub = train_male_fore_ub,
                train_male_score = train_male_score, train_female_score = train_female_score))
}

##########################################
# Japanese national and sub-national data
##########################################

state_set_interval_fore = c("Japan_set_interval_fore", "Hokkaido_set_interval_fore", "Aomori_set_interval_fore", "Iwate_set_interval_fore",
                            "Miyagi_set_interval_fore", "Akita_set_interval_fore", "Yamagata_set_interval_fore", "Fukushima_set_interval_fore",
                            "Ibaraki_set_interval_fore", "Tochigi_set_interval_fore", "Gunma_set_interval_fore", "Saitama_set_interval_fore",
                            "Chiba_set_interval_fore", "Tokyo_set_interval_fore", "Kanagawa_set_interval_fore", "Niigata_set_interval_fore",
                            "Toyama_set_interval_fore", "Ishikawa_set_interval_fore", "Fukui_set_interval_fore", "Yamanashi_set_interval_fore",
                            "Nagano_set_interval_fore", "Gifu_set_interval_fore", "Shizuoka_set_interval_fore", "Aichi_set_interval_fore",
                            "Mie_set_interval_fore", "Shiga_set_interval_fore", "Kyoto_set_interval_fore", "Osaka_set_interval_fore",
                            "Hyogo_set_interval_fore", "Nara_set_interval_fore", "Wakayama_set_interval_fore", "Tottori_set_interval_fore",
                            "Shimane_set_interval_fore", "Okayama_set_interval_fore", "Hiroshima_set_interval_fore", "Yamaguchi_set_interval_fore",
                            "Tokushima_set_interval_fore", "Kagawa_set_interval_fore", "Ehime_set_interval_fore", "Kochi_set_interval_fore",
                            "Fukuoka_set_interval_fore", "Saga_set_interval_fore", "Nagasaki_set_interval_fore", "Kumamoto_set_interval_fore",
                            "Oita_set_interval_fore", "Miyazaki_set_interval_fore", "Kagoshima_set_interval_fore", "Okinawa_set_interval_fore")

for(ik in 1:48)
{
    assign(state_set_interval_fore[ik], err_fun_interval_fore(index = ik))
    print(ik)
}

#######################
# Interval score array
#######################

fore_female_score_list = fore_male_score_list = array(NA, dim = c(48, 10, 15))
for(ik in 1:48)
{
    fore_female_score_list[ik,,1:13] = get(state_set_interval_fore[ik])$train_female_score
    fore_male_score_list[ik,,1:13]   = get(state_set_interval_fore[ik])$train_male_score
}

fore_female_score_list[,,14] = mfdm_female_score_out
fore_male_score_list[,,14]   = mfdm_male_score_out

fore_female_score_list[,,15] = multi_female_score_out
fore_male_score_list[,,15]   = multi_male_score_out

#########################
# Mean of interval score
#########################

fore_female_score_list_mean = cbind(apply(fore_female_score_list, c(2,3), mean, na.rm = TRUE), rowMeans(MCS_ave_female_score), rowMeans(MCS_ave_female_TR_score))
fore_male_score_list_mean = cbind(apply(fore_male_score_list, c(2,3), mean, na.rm = TRUE), rowMeans(MCS_ave_male_score), rowMeans(MCS_ave_male_TR_score))
colnames(fore_female_score_list_mean) = colnames(fore_male_score_list_mean) = c("M", "h0", "h1", "h2", "ac", "lc",
                                                                                "dt", "dxt", "e0", "none", "fdm",
                                                                                "M_fdm", "pr", "mfts", "mfdm",
                                                                                "Tmax", "TR")
xtable(t(fore_female_score_list_mean), digits = 2)
xtable(t(fore_male_score_list_mean), digits = 2)

#########################################################################
# multivarite functional time series model function (Insample validation)
#########################################################################

mfts <- function(dat, year_horizon)
{
    n = length(names(dat$rate))
    # if the data contains female, male and total, then we consider only female and male
    if(n == 3)
    {
        n_pop = 2
    }
    else
    {
        n_pop = n
    }
    
    rowmeans_object = sd_object = decenter_object = list()
    for(ik in 1:n_pop)
    {
        # compute mean and standard deviation functions
        rowmeans_object[[ik]] = rowMeans(log(dat$rate[[ik]]), na.rm = TRUE)
        sd_object[[ik]] = apply(log(dat$rate[[ik]]), 1, sd, na.rm = TRUE)
        
        # de-center functional data
        decenter_object[[ik]] = t(scale(t(log(dat$rate[[ik]])), center = TRUE, scale = TRUE))
    }
    comb_object = do.call(rbind, decenter_object)
    ncomp_comb = head(which(cumsum(ftsm(fts(1:nrow(comb_object), comb_object), order = 20)$varprop) >= 0.90), 1)
    fore_ftsm = forecast(ftsm(fts(1:nrow(comb_object), comb_object), order = ncomp_comb), h = year_horizon)
    fore_res = exp(fore_ftsm$mean$y * do.call(c,sd_object) + do.call(c, rowmeans_object))
    return(fore_res)
}


state_set_multi = c("Japan_set_multi", "Hokkaido_set_multi", "Aomori_set_multi", "Iwate_set_multi", "Miyagi_set_multi", "Akita_set_multi", "Yamagata_set_multi", "Fukushima_set_multi",
                    "Ibaraki_set_multi", "Tochigi_set_multi", "Gunma_set_multi", "Saitama_set_multi", "Chiba_set_multi", "Tokyo_set_multi", "Kanagawa_set_multi", "Niigata_set_multi",
                    "Toyama_set_multi", "Ishikawa_set_multi", "Fukui_set_multi", "Yamanashi_set_multi", "Nagano_set_multi", "Gifu_set_multi", "Shizuoka_set_multi", "Aichi_set_multi",
                    "Mie_set_multi", "Shiga_set_multi", "Kyoto_set_multi", "Osaka_set_multi", "Hyogo_set_multi", "Nara_set_multi", "Wakayama_set_multi", "Tottori_set_multi", "Shimane_set_multi",
                    "Okayama_set_multi", "Hiroshima_set_multi", "Yamaguchi_set_multi", "Tokushima_set_multi", "Kagawa_set_multi", "Ehime_set_multi", "Kochi_set_multi",
                    "Fukuoka_set_multi", "Saga_set_multi", "Nagasaki_set_multi", "Kumamoto_set_multi", "Oita_set_multi", "Miyazaki_set_multi", "Kagoshima_set_multi", "Okinawa_set_multi")

err_fun_multi <- function(index)
{
    train_multi_fdm_female = train_multi_fdm_male = matrix(NA, 41, 10)
    for(ik in 1:10)
    {
        obs = extract.years(get(state_smooth[index]), 1975:(1994+ik))
        dum = mfts(dat = obs, year_horizon = 1)
        
        # female
        
        train_multi_fdm_female[,ik] = dum[1:41]
        train_multi_fdm_male[,ik]   = dum[42:82]
        rm(dum)
    }
    train_multi_fdm_female_rmse = train_multi_fdm_male_rmse = vector("numeric", 10)
    for(ik in 1:10)
    {
        # female
        
        train_multi_fdm_female_rmse[ik] = rmse(train_multi_fdm_female[,ik], extract.years(get(state[index]), (1995+ik))$rate$female)
        
        # male 
        
        train_multi_fdm_male_rmse[ik] = rmse(train_multi_fdm_male[,ik], extract.years(get(state[index]), (1995+ik))$rate$male)
    }
    return(list(train_multi_fdm_female = train_multi_fdm_female, train_multi_fdm_male = train_multi_fdm_male,
                train_multi_fdm_female_rmse = train_multi_fdm_female_rmse,
                train_multi_fdm_male_rmse = train_multi_fdm_male_rmse))
}


for(ij in 1:48)
{
    assign(state_set_multi[ij], err_fun_multi(index = ij))
    print(ij)
}

##############################################################################
# multivarite functional time series model function (out-of-sample forecasts)
##############################################################################

mfts <- function(dat, year_horizon)
{
    n = length(names(dat$rate))
    
    # if the data contains female, male and total, then we consider only female and male
    if(n == 3)
    {
        n_pop = 2
    }
    else
    {
        n_pop = n
    }
    
    rowmeans_object = sd_object = decenter_object = list()
    for(ik in 1:n_pop)
    {
        # compute mean and standard deviation functions
        rowmeans_object[[ik]] = rowMeans(log(dat$rate[[ik]]), na.rm = TRUE)
        sd_object[[ik]] = apply(log(dat$rate[[ik]]), 1, sd, na.rm = TRUE)
        
        # de-center functional data
        decenter_object[[ik]] = t(scale(t(log(dat$rate[[ik]])), center = TRUE, scale = TRUE))
    }
    comb_object = do.call(rbind, decenter_object)
    ncomp_comb = head(which(cumsum(ftsm(fts(1:nrow(comb_object), comb_object), order = 20)$varprop) >= 0.90), 1)
    fore_ftsm = forecast(ftsm(fts(1:nrow(comb_object), comb_object), order = ncomp_comb), h = year_horizon)
    fore_res = exp(fore_ftsm$mean$y * do.call(c,sd_object) + do.call(c, rowmeans_object))
    return(fore_res)
}

state_set_multi_fore = c("Japan_set_multi_fore", "Hokkaido_set_multi_fore", "Aomori_set_multi_fore", "Iwate_set_multi_fore", "Miyagi_set_multi_fore", "Akita_set_multi_fore", "Yamagata_set_multi_fore", "Fukushima_set_multi_fore",
                         "Ibaraki_set_multi_fore", "Tochigi_set_multi_fore", "Gunma_set_multi_fore", "Saitama_set_multi_fore", "Chiba_set_multi_fore", "Tokyo_set_multi_fore", "Kanagawa_set_multi_fore", "Niigata_set_multi_fore",
                         "Toyama_set_multi_fore", "Ishikawa_set_multi_fore", "Fukui_set_multi_fore", "Yamanashi_set_multi_fore", "Nagano_set_multi_fore", "Gifu_set_multi_fore", "Shizuoka_set_multi_fore", "Aichi_set_multi_fore",
                         "Mie_set_multi_fore", "Shiga_set_multi_fore", "Kyoto_set_multi_fore", "Osaka_set_multi_fore", "Hyogo_set_multi_fore", "Nara_set_multi_fore", "Wakayama_set_multi_fore", "Tottori_set_multi_fore", "Shimane_set_multi_fore",
                         "Okayama_set_multi_fore", "Hiroshima_set_multi_fore", "Yamaguchi_set_multi_fore", "Tokushima_set_multi_fore", "Kagawa_set_multi_fore", "Ehime_set_multi_fore", "Kochi_set_multi_fore",
                         "Fukuoka_set_multi_fore", "Saga_set_multi_fore", "Nagasaki_set_multi_fore", "Kumamoto_set_multi_fore", "Oita_set_multi_fore", "Miyazaki_set_multi_fore", "Kagoshima_set_multi_fore", "Okinawa_set_multi_fore")

err_fun_multi_fore <- function(index)
{
    train_multi_fdm_female = train_multi_fdm_male = matrix(NA, 41, 10)
    for(ik in 1:10)
    {
        obs = extract.years(get(state_smooth[index]), 1975:(2004+ik))
        dum = mfts(dat = obs, year_horizon = 1)
        train_multi_fdm_female[,ik] = dum[1:41]
        train_multi_fdm_male[,ik]   = dum[42:82]
        rm(dum)
    }
    train_multi_fdm_female_rmse = train_multi_fdm_male_rmse = vector("numeric", 10)
    for(ik in 1:10)
    {
        train_multi_fdm_female_rmse[ik] = rmse(train_multi_fdm_female[,ik], extract.years(get(state[index]), (2005+ik))$rate$female)
        train_multi_fdm_male_rmse[ik] = rmse(train_multi_fdm_male[,ik], extract.years(get(state[index]), (2005+ik))$rate$male)
    }
    return(list(train_multi_fdm_female = train_multi_fdm_female, train_multi_fdm_male = train_multi_fdm_male,
                train_multi_fdm_female_rmse = train_multi_fdm_female_rmse,
                train_multi_fdm_male_rmse = train_multi_fdm_male_rmse))
}

for(ij in 1:48)
{
    assign(state_set_multi_fore[ij], err_fun_multi_fore(index = ij))
    print(ij)
}

###################################################
# constructing MFTS pointwise prediction intervals
###################################################

# data_series: specific data series
# series: total, female, male
# fh: forecast horizon
# nboot: number of bootstrap replication
# alpha: nominal coverage probability
# transformation: logit or log

#########################
# female and male series
#########################

find_enlarge_val_mfts <- function(data_series, raw_data, fh = 1, nboot = 1000, alpha = 0.8)
{
    n = length(names(data_series$rate))
    # if the data contains female, male and total, then we consider only female and male
    if(n == 3)
    {
        n_pop = 2
    } 
    else 
    {
        n_pop = n
    }
    
    rowmeans_object = sd_object = decenter_object = list()
    for(ik in 1:n_pop)
    {
        # compute mean and standard deviation functions
        rowmeans_object[[ik]] = rowMeans(log(data_series$rate[[ik]]), na.rm=TRUE)
        sd_object[[ik]] = apply(log(data_series$rate[[ik]]), 1, sd, na.rm=TRUE)
        
        # de-center functional data
        decenter_object[[ik]] = t(scale(t(log(data_series$rate[[ik]])), center = TRUE, scale = TRUE))
    }
    comb_object = do.call(rbind, decenter_object)
    ncomp_comb  = min(head(which(cumsum(ftsm(fts(1:nrow(comb_object), comb_object), order = 20)$varprop) >= 0.9), 1), 11)

    # calculate gender specific in-sample forecast curves
    
    fore_curve_female = fore_curve_male = matrix(NA, length(data_series$age), length(data_series$year) - ncomp_comb - fh )
    for(ij in 1:(length(data_series$year) - ncomp_comb - fh))
    { 
        rowmeans_object_one_step = sd_object_one_step = decenter_object_one_step = list()
        for(ik in 1:n_pop)
        {
            # compute mean and standard deviation functions
            
            dat_one_step = as.data.frame(log(data_series$rate[[ik]][, 1:(ncomp_comb + ij)]))
            rowmeans_object_one_step[[ik]] = rowMeans(dat_one_step, na.rm = TRUE)
            sd_object_one_step[[ik]] = apply(dat_one_step, 1, sd, na.rm = TRUE)
            
            # de-center functional data
            decenter_object_one_step[[ik]] = t(scale(t(dat_one_step), center = TRUE, scale = TRUE))
        }
        
        # one-step-ahead at each time
        comb_object_one_step = do.call(rbind, decenter_object_one_step)
        
        fore_ftsm = forecast(ftsm(fts(1:nrow(comb_object_one_step), comb_object_one_step), order = ncomp_comb), h = fh)
        fore_res  = fore_ftsm$mean$y * do.call(c,sd_object_one_step) + do.call(c, rowmeans_object_one_step)
        # fill in gender specific in-sample forecast curves
        fore_curve_female[,ij] = fore_res[1:41,fh]
        fore_curve_male[,ij]   = fore_res[42:82,fh]
    }

    # holdout data samples
    
    true_dat = extract.years(raw_data, data_series$year[(ncomp_comb + fh + 1):length(data_series$year)])
    
    # female sample
    holdout_val_male = log(true_dat$rate$male)
    holdout_val_female = log(true_dat$rate$female)

    # gender specific errors 
    
    err_female = holdout_val_female - fore_curve_female
    err_male   = holdout_val_male - fore_curve_male
    
    # bootstrap error function
    err_boot_fore_female = err_boot_fore_male = matrix(NA, nrow(err_female), nboot)
    for(ij in 1:nboot)
    {
        err_boot_fore_female[,ij] = err_female[, sample(1:ncol(err_female), 1, replace = TRUE)]
        err_boot_fore_male[,ij]   = err_male[, sample(1:ncol(err_male), 1, replace = TRUE)]
    }
    
    # constructing PI
    
    fore_ftsm = forecast(ftsm(fts(1:nrow(comb_object), comb_object), order = ncomp_comb), h = fh)
    fore_res  = fore_ftsm$mean$y * do.call(c,sd_object) + do.call(c, rowmeans_object)
    
    fore_mfts_dat_female = as.matrix(fore_res[1:41,])
    fore_mfts_dat_male   = as.matrix(fore_res[42:82,])
    
    boot_PI_female = exp(err_boot_fore_female + matrix(rep(fore_mfts_dat_female, nboot), nrow = length(data_series$age), ncol = nboot))
    boot_PI_male   = exp(err_boot_fore_male + matrix(rep(fore_mfts_dat_male, nboot), nrow = length(data_series$age), ncol = nboot))
    
    boot_PI_lb_ub_female = apply(boot_PI_female, 1, quantile, c((1 - alpha)/2, (1 + alpha)/2), na.rm = TRUE)
    boot_PI_lb_ub_male   = apply(boot_PI_male, 1, quantile, c((1 - alpha)/2, (1 + alpha)/2), na.rm = TRUE)
    
    return(list(boot_PI_lb_ub_female = boot_PI_lb_ub_female, boot_sample_female = boot_PI_female,
                boot_PI_lb_ub_male   = boot_PI_lb_ub_male,   boot_sample_male   = boot_PI_male))
}    

#######################
# in-sample validation
#######################

mfdm_score_fun <- function(index)
{
    train_mfdm_female_PI = train_mfdm_male_PI = array(NA, dim = c(41, 2, 10))
    for(ik in 1:10)
    {
        obs = extract.years(get(state_smooth[index]), 1975:(1994+ik))
        obs_raw = extract.years(get(state[index]), 1975:(1994+ik))
        
        dum = find_enlarge_val_mfts(data_series = obs, raw_data = obs_raw)
      
        # interval forecast accuracy
        
        train_mfdm_female_PI[,,ik] = t(dum$boot_PI_lb_ub_female)
        train_mfdm_male_PI[,,ik] = t(dum$boot_PI_lb_ub_male)
        rm(dum); rm(obs); rm(obs_raw)
    }
    
    train_mfdm_female_score = train_mfdm_male_score = vector("numeric", 10)
    for(ik in 1:10)
    {
        train_mfdm_female_score[ik] = interval_score(x = extract.years(get(state[index]), (1995+ik))$rate$female,
                                                      l = train_mfdm_female_PI[,1,ik],
                                                      u = train_mfdm_female_PI[,2,ik],
                                                      alpha = 0.2)
      
        train_mfdm_male_score[ik] = interval_score(x = extract.years(get(state[index]), (1995+ik))$rate$male,
                                                   l = train_mfdm_male_PI[,1,ik],
                                                   u = train_mfdm_male_PI[,2,ik],
                                                   alpha = 0.2)
    }
    return(list(train_mfdm_female_score = train_mfdm_female_score, train_mfdm_male_score = train_mfdm_male_score))  
}

mfdm_male_score = mfdm_female_score = matrix(NA, 48, 10)
for(iwk in 1:48)
{
    dum = mfdm_score_fun(index = iwk)  
    mfdm_female_score[iwk,] = dum$train_mfdm_female_score
    mfdm_male_score[iwk,] = dum$train_mfdm_male_score
    print(iwk)    
}

##########################
# out-of-sample forecasts
##########################

mfdm_score_fun_out <- function(index)
{
    train_mfdm_female_PI = train_mfdm_male_PI = array(NA, dim = c(41, 2, 10))
    for(ik in 1:10)
    {
        obs = extract.years(get(state_smooth[index]), 1975:(2004+ik))
        obs_raw = extract.years(get(state[index]), 1975:(2004+ik))
      
        dum = find_enlarge_val_mfts(data_series = obs, raw_data = obs_raw)
        
        # interval forecast accuracy
        
        train_mfdm_female_PI[,,ik] = t(dum$boot_PI_lb_ub_female)
        train_mfdm_male_PI[,,ik] = t(dum$boot_PI_lb_ub_male)
        rm(dum); rm(obs); rm(obs_raw)
    }
    train_mfdm_female_score = train_mfdm_male_score = vector("numeric", 10)
    for(ik in 1:10)
    {
        train_mfdm_female_score[ik] = interval_score(x = extract.years(get(state[index]), (2005+ik))$rate$female,
                                                     l = train_mfdm_female_PI[,1,ik],
                                                     u = train_mfdm_female_PI[,2,ik],
                                                     alpha = 0.2)
        
        train_mfdm_male_score[ik] = interval_score(x = extract.years(get(state[index]), (2005+ik))$rate$male,
                                                   l = train_mfdm_male_PI[,1,ik],
                                                   u = train_mfdm_male_PI[,2,ik],
                                                   alpha = 0.2)
    }
    return(list(train_mfdm_female_PI = train_mfdm_female_PI, train_mfdm_male_PI = train_mfdm_male_PI, 
                train_mfdm_female_score = train_mfdm_female_score, train_mfdm_male_score = train_mfdm_male_score))  
}

mfdm_female_PI_out = mfdm_male_PI_out = list()
mfdm_female_score_out = mfdm_male_score_out = matrix(NA, 48, 10)
for(iwk in 1:48)
{
    dum = mfdm_score_fun_out(index = iwk)
    mfdm_female_PI_out[[iwk]] = dum$train_mfdm_female_PI
    mfdm_male_PI_out[[iwk]] = dum$train_mfdm_male_PI
    
    mfdm_female_score_out[iwk,] = dum$train_mfdm_female_score
    mfdm_male_score_out[iwk,] = dum$train_mfdm_male_score
    rm(dum); print(iwk)
}

###################################
# Multilevel functional data model
###################################

MFDM <- function (mort_female, mort_male, mort_ave, percent_1 = 0.95, 
          percent_2 = 0.95, fh, level = 80, alpha = 0.2, MCMCiter = 100, 
          fmethod = c("auto_arima", "ets"), BC = c(FALSE, TRUE), lambda) 
{
    fmethod = match.arg(fmethod)
    if (BC == TRUE) {
      mort_female = BoxCox(mort_female, lambda)
      mort_male = BoxCox(mort_male, lambda)
      mort_ave = BoxCox(mort_ave, lambda)
    }
    mort_femalemean = rowMeans(mort_female)
    mort_malemean = rowMeans(mort_male)
    mort_avemean = rowMeans(mort_ave)
    mort_avedemean = mort_ave - matrix(rep(mort_avemean, ncol(mort_female)), 
                                       ncol = ncol(mort_female))
    mort_femaledemean = mort_female - matrix(rep(mort_femalemean, 
                                                 ncol(mort_female)), ncol = ncol(mort_female))
    mort_maledemean = mort_male - matrix(rep(mort_malemean, ncol(mort_female)), 
                                         ncol = ncol(mort_female))
    W_1 = scale(t(mort_female), scale = FALSE)
    W_2 = scale(t(mort_male), scale = FALSE)
    mort_avesvd = svd(t(mort_avedemean))
    ncomp_1 = which.min(abs(cumsum(mort_avesvd$d^2/sum(mort_avesvd$d^2)) - 
                              percent_1))
    first_percent = (mort_avesvd$d[1])^2/sum(mort_avesvd$d^2)
    basis_ave = mort_avesvd$v[, 1:ncomp_1]
    score_ave = t(mort_avedemean) %*% basis_ave
    decomp_ave = basis_ave %*% t(score_ave)
    mort_femalediff = t(W_1) - decomp_ave
    mort_malediff = t(W_2) - decomp_ave
    mort_femalesvd = svd(t(mort_femalediff))
    ncomp_female = which.min(abs(cumsum(mort_femalesvd$d^2/sum(mort_femalesvd$d^2)) - 
                                   percent_2))
    female_percent = (mort_femalesvd$d[1])^2/sum(mort_femalesvd$d^2)
    basis_female = mort_femalesvd$v[, 1:ncomp_female]
    mort_malesvd = svd(t(mort_malediff))
    ncomp_male = which.min(abs(cumsum(mort_malesvd$d^2/sum(mort_malesvd$d^2)) - 
                                 percent_2))
    male_percent = (mort_malesvd$d[1])^2/sum(mort_malesvd$d^2)
    basis_male = mort_malesvd$v[, 1:ncomp_male]
    psi_1 = as.matrix(basis_ave)
    psi_2 = as.matrix(basis_female)
    psi_3 = as.matrix(basis_male)
    N_subj = ncol(mort_female)
    N_obs = nrow(mort_female)
    dim_space_b = ncomp_1
    dim_space_w = ncomp_female
    dim_space_f = ncomp_male
    data_A = list("N_subj", "N_obs", "dim_space_b", "dim_space_w", 
                  "dim_space_f", "W_1", "W_2", "psi_1", "psi_2", "psi_3")
    inits_A = function() {
      list(ll_w = c(rep(1, ncomp_female)), ll_f = c(rep(1, 
                                                        ncomp_male)), ll_b = c(rep(1, ncomp_1)), taueps_1 = 1, 
           taueps_2 = 1)
    }
    zi = matrix(NA, N_subj, dim_space_w)
    xi = matrix(NA, N_subj, dim_space_b)
    fi = matrix(NA, N_subj, dim_space_f)
    ll_b = vector("numeric", dim_space_b)
    ll_w = vector("numeric", dim_space_w)
    ll_f = vector("numeric", dim_space_f)
    inprod = function(a, b) {
      return(matrix(a, nrow = 1) %*% matrix(b, ncol = 1))
    }
    popmodel = function() {
      for (i in 1:N_subj) {
        for (t in 1:N_obs) {
          W_1[i, t] ~ dnorm(m_1[i, t], taueps_1)
          W_2[i, t] ~ dnorm(m_2[i, t], taueps_2)
          m_1[i, t] <- X[i, t] + U_1[i, t]
          m_2[i, t] <- X[i, t] + U_2[i, t]
          X[i, t] <- inprod(xi[i, ], psi_1[t, ])
          U_1[i, t] <- inprod(zi[i, ], psi_2[t, ])
          U_2[i, t] <- inprod(fi[i, ], psi_3[t, ])
        }
        for (k in 1:dim_space_b) {
          xi[i, k] ~ dnorm(0, ll_b[k])
        }
        for (l in 1:dim_space_w) {
          zi[i, l] ~ dnorm(0, ll_w[l])
        }
        for (j in 1:dim_space_f) {
          fi[i, j] ~ dnorm(0, ll_f[j])
        }
      }
      for (k in 1:dim_space_b) {
        ll_b[k] ~ dgamma(0.001, 0.001)
        lambda_b[k] <- 1/ll_b[k]
      }
      for (l in 1:dim_space_w) {
        ll_w[l] ~ dgamma(0.001, 0.001)
        lambda_w[l] <- 1/ll_w[l]
      }
      for (j in 1:dim_space_f) {
        ll_f[j] ~ dgamma(0.001, 0.001)
        lambda_f[j] <- 1/ll_f[j]
      }
      taueps_1 ~ dgamma(0.001, 0.001)
      taueps_2 ~ dgamma(0.001, 0.001)
    }
    if (requireNamespace("R2jags", quietly = TRUE)) {
      bugs_chose = R2jags::jags(data = data_A, inits = inits_A, 
                                model.file = popmodel, parameters.to.save = c("xi", 
                                                                              "zi", "fi", "taueps_1", "taueps_2", "lambda_b", 
                                                                              "lambda_f", "lambda_w"), n.chains = 1, n.burnin = 5000, 
                                n.iter = 6000, DIC = TRUE)
    }
    else {
      stop("Please install JAGS")
    }
    mortality_female_coda = bugs_chose$BUGSoutput$sims.list
    taueps_female = mortality_female_coda$taueps_1
    taueps_male = mortality_female_coda$taueps_2
    lambda_coda_common = mortality_female_coda$lambda_b
    lambda_coda_male = mortality_female_coda$lambda_f
    lambda_coda_female = mortality_female_coda$lambda_w
    score_common = array(NA, c(MCMCiter, ncol(mort_female), ncomp_1))
    score_female = array(NA, c(MCMCiter, ncol(mort_female), ncomp_female))
    score_male   = array(NA, c(MCMCiter, ncol(mort_male),   ncomp_male))
    for (i in 1:MCMCiter) 
    {
        score_common[i, , ] = mortality_female_coda$xi[i,, ]
        score_female[i, , ] = mortality_female_coda$zi[i,, ]
        score_male[i, , ]   = mortality_female_coda$fi[i,,]
    }
    qconf = qnorm(0.5 + level/200)
    score_common_fore = score_common_varfcast = array(NA, dim = c(MCMCiter, fh, ncomp_1))
    for (i in 1:MCMCiter) {
      if (fmethod == "auto_arima") {
        for (j in 1:ncomp_1) {
          dum = forecast(auto.arima(score_common[i, , j]), 
                         h = fh, level = level)
          score_common_varfcast[i, , j] = ((dum$upper - 
                                              dum$lower)/(2 * qconf))^2
          score_common_fore[i, , j] = dum$mean
        }
      }
      if (fmethod == "ets") {
        for (j in 1:ncomp_1) {
          dum = forecast(ets(score_common[i, , j]), h = fh, 
                         level = level)
          score_common_varfcast[i, , j] = ((dum$upper - 
                                              dum$lower)/(2 * qconf))^2
          score_common_fore[i, , j] = dum$mean
        }
      }
    }
    score_female_fore = score_female_varfcast = array(NA, dim = c(MCMCiter, 
                                                                fh, ncomp_female))
    for (i in 1:MCMCiter) {
      if (fmethod == "auto_arima") {
        for (j in 1:ncomp_female) {
          dum = forecast(auto.arima(score_female[i, , j]), 
                         h = fh, level = level)
          score_female_varfcast[i, , j] = ((dum$upper - 
                                              dum$lower)/(2 * qconf))^2
          score_female_fore[i, , j] = dum$mean
        }
      }
      if (fmethod == "ets") {
        for (j in 1:ncomp_female) {
          dum = forecast(ets(score_female[i, , j]), h = fh, 
                         level = level)
          score_female_varfcast[i, , j] = ((dum$upper - 
                                              dum$lower)/(2 * qconf))^2
          score_female_fore[i, , j] = dum$mean
        }
      }
    }
    score_male_fore = score_male_varfcast = array(NA, dim = c(MCMCiter, fh, ncomp_male))
    for (i in 1:MCMCiter) {
      if (fmethod == "auto_arima") {
        for (j in 1:ncomp_male) {
          dum = forecast(auto.arima(score_male[i, , j]), 
                         h = fh, level = level)
          score_male_varfcast[i, , j] = ((dum$upper - dum$lower)/(2 * 
                                                                    qconf))^2
          score_male_fore[i, , j] = dum$mean
        }
      }
      if (fmethod == "ets") {
        for (j in 1:ncomp_male) {
          dum = forecast(ets(score_male[i, , j]), h = fh, 
                         level = level)
          score_male_varfcast[i, , j] = ((dum$upper - dum$lower)/(2 * 
                                                                    qconf))^2
          score_male_fore[i, , j] = dum$mean
        }
      }
    }
    forescore_common = array(NA, dim = c(MCMCiter, fh, ncomp_1))
    for (i in 1:MCMCiter) {
      for (j in 1:ncomp_1) {
        for (h in 1:fh) {
          forescore_common[i, h, j] = rnorm(1, mean = score_common_fore[i, 
                                                                        h, j], sd = sqrt(score_common_varfcast[i, h, 
                                                                                                               j]))
        }
      }
    }
    forescore_female = array(NA, dim = c(MCMCiter, fh, ncomp_female))
    for (i in 1:MCMCiter) {
      for (j in 1:ncomp_female) {
        for (h in 1:fh) {
          forescore_female[i, h, j] = rnorm(1, mean = score_female_fore[i, 
                                                                        h, j], sd = sqrt(score_female_varfcast[i, h, 
                                                                                                               j]))
        }
      }
    }
    forescore_male = array(NA, dim = c(MCMCiter, fh, ncomp_male))
    for (i in 1:MCMCiter) {
      for (j in 1:ncomp_male) {
        for (h in 1:fh) {
          forescore_male[i, h, j] = rnorm(1, mean = score_male_fore[i, 
                                                                    h, j], sd = sqrt(score_male_varfcast[i, h, 
                                                                                                         j]))
        }
      }
    }
    ave_boot_fore = array(NA, dim = c(MCMCiter, fh, nrow(mort_female)))
    for (i in 1:MCMCiter) {
      for (h in 1:fh) {
        ave_boot_fore[i, h, ] = t((forescore_common[i, h, 
                                                    ] %*% t(basis_ave)))
      }
    }
    female_boot_fore = array(NA, dim = c(MCMCiter, fh, nrow(mort_female)))
    for (i in 1:MCMCiter) {
      for (h in 1:fh) {
        female_boot_fore[i, h, ] = t((forescore_female[i, 
                                                       h, ] %*% t(basis_female)))
      }
    }
    male_boot_fore = array(NA, dim = c(MCMCiter, fh, nrow(mort_female)))
    for (i in 1:MCMCiter) {
      for (h in 1:fh) {
        male_boot_fore[i, h, ] = t((forescore_male[i, h, 
                                                   ] %*% t(basis_male)))
      }
    }
    female_fore = array(NA, dim = c(MCMCiter, fh, nrow(mort_female)))
    for (i in 1:MCMCiter) {
      for (h in 1:fh) {
        female_fore[i, h, ] = mort_femalemean + ave_boot_fore[i, 
                                                              h, ] + female_boot_fore[i, h, ]
      }
    }
    male_fore = array(NA, dim = c(MCMCiter, fh, nrow(mort_male)))
    for (i in 1:MCMCiter) {
      for (h in 1:fh) {
        male_fore[i, h, ] = mort_malemean + ave_boot_fore[i, 
                                                          h, ] + male_boot_fore[i, h, ]
      }
    }
    female_fore_variance = array(NA, dim = c(MCMCiter, fh, nrow(mort_female)))
    for (i in 1:MCMCiter) {
      for (h in 1:fh) {
        for (j in 1:nrow(mort_female)) {
          female_fore_variance[i, h, j] = rnorm(1, mean = female_fore[i, 
                                                                      h, j], sd = sqrt(1/taueps_female[i]))
        }
      }
    }
    male_fore_variance = array(NA, dim = c(MCMCiter, fh, nrow(mort_male)))
    for (i in 1:MCMCiter) {
      for (h in 1:fh) {
        for (j in 1:nrow(mort_male)) {
          male_fore_variance[i, h, j] = rnorm(1, mean = male_fore[i, 
                                                                  h, j], sd = sqrt(1/taueps_male[i]))
        }
      }
    }
    if (BC == TRUE) {
      mort_female_fore = InvBoxCox(female_fore_variance, lambda)
      mort_male_fore = InvBoxCox(male_fore_variance, lambda)
    }
    else {
      mort_female_fore = female_fore_variance
      mort_male_fore = male_fore_variance
    }
    return(list(first_percent = first_percent, female_percent = female_percent, 
                male_percent = male_percent, mort_female_fore = mort_female_fore, 
                mort_male_fore = mort_male_fore))
}

###################################
# Multilevel functional data model
###################################

err_fun_mfdm <- function(index)
{
    train_mfdm_female = train_mfdm_male = array(NA, dim = c(1000, 41, 10))
    for(ik in 1:10)
    {
        obs = extract.years(get(state_smooth[index]), 1975:(1994+ik))
        dum = MFDM(mort_female = obs$rate$female, mort_male = obs$rate$male, mort_ave = obs$rate$total,
                    fh = 1, MCMCiter = 1000, BC = TRUE, lambda = 0)
        train_mfdm_female[,,ik] = matrix(dum$mort_female_fore, 1000, 41)
        train_mfdm_male[,,ik] = matrix(dum$mort_male_fore, 1000, 41)
    }
    mean_train_mfdm_male   = apply(train_mfdm_male, c(2,3), mean)
    mean_train_mfdm_female = apply(train_mfdm_female, c(2,3), mean)
    
    train_mfdm_female_rmse = train_mfdm_male_rmse = vector("numeric", 10)
    for(ik in 1:10)
    {
        # female
        
        train_mfdm_female_rmse[ik] = rmse(mean_train_mfdm_female[,ik], extract.years(get(state[index]), (1995+ik))$rate$female)
        train_mfdm_male_rmse[ik] = rmse(mean_train_mfdm_male[,ik], extract.years(get(state[index]), (1995+ik))$rate$male)
    }
    return(list(train_mfdm_female = train_mfdm_female, train_mfdm_male = train_mfdm_male,
                train_mfdm_female_rmse = train_mfdm_female_rmse, train_mfdm_male_rmse = train_mfdm_male_rmse))
}

state_set_mfdm = c("Japan_set_mfdm", "Hokkaido_set_mfdm", "Aomori_set_mfdm", "Iwate_set_mfdm", 
                   "Miyagi_set_mfdm", "Akita_set_mfdm", "Yamagata_set_mfdm", "Fukushima_set_mfdm",
                   "Ibaraki_set_mfdm", "Tochigi_set_mfdm", "Gunma_set_mfdm", "Saitama_set_mfdm", 
                   "Chiba_set_mfdm", "Tokyo_set_mfdm", "Kanagawa_set_mfdm", "Niigata_set_mfdm",
                   "Toyama_set_mfdm", "Ishikawa_set_mfdm", "Fukui_set_mfdm", "Yamanashi_set_mfdm", 
                   "Nagano_set_mfdm", "Gifu_set_mfdm", "Shizuoka_set_mfdm", "Aichi_set_mfdm",
                   "Mie_set_mfdm", "Shiga_set_mfdm", "Kyoto_set_mfdm", "Osaka_set_mfdm", 
                   "Hyogo_set_mfdm", "Nara_set_mfdm", "Wakayama_set_mfdm", "Tottori_set_mfdm", 
                   "Shimane_set_mfdm", "Okayama_set_mfdm", "Hiroshima_set_mfdm", "Yamaguchi_set_mfdm", 
                   "Tokushima_set_mfdm", "Kagawa_set_mfdm", "Ehime_set_mfdm", "Kochi_set_mfdm",
                   "Fukuoka_set_mfdm", "Saga_set_mfdm", "Nagasaki_set_mfdm", "Kumamoto_set_mfdm", 
                   "Oita_set_mfdm", "Miyazaki_set_mfdm", "Kagoshima_set_mfdm", "Okinawa_set_mfdm")

for(ij in 1:48)
{
    assign(state_set_mfdm[ij], err_fun_mfdm(index = ij))
    print(ij)
}

###################################################
# Multilevel functional data model (out-of-sample)
###################################################

err_fun_mfdm_fore <- function(index)
{
    train_mfdm_female = train_mfdm_male = array(NA, dim = c(1000, 41, 10))
    for(ik in 1:10)
    {
        obs = extract.years(get(state_smooth[index]), 1975:(2004+ik))

        dum = MFDM(mort_female = obs$rate$female, mort_male = obs$rate$male, mort_ave = obs$rate$total,
                   fh = 1, MCMCiter = 1000, BC = TRUE, lambda = 0)
        train_mfdm_female[,,ik] = matrix(dum$mort_female_fore, 1000, 41)
        train_mfdm_male[,,ik] = matrix(dum$mort_male_fore, 1000, 41)
    }
    mean_train_mfdm_male   = apply(train_mfdm_male, c(2,3), mean)
    mean_train_mfdm_female = apply(train_mfdm_female, c(2,3), mean)
    
    train_mfdm_female_rmse = train_mfdm_male_rmse = vector("numeric", 10)
    for(ik in 1:10)
    {
        train_mfdm_female_rmse[ik] = rmse(mean_train_mfdm_female[,ik], extract.years(get(state[index]), (2005+ik))$rate$female)
        train_mfdm_male_rmse[ik] = rmse(mean_train_mfdm_male[,ik], extract.years(get(state[index]), (2005+ik))$rate$male)
    }
    return(list(train_mfdm_female = train_mfdm_female, train_mfdm_male = train_mfdm_male,
                train_mfdm_female_rmse = train_mfdm_female_rmse, train_mfdm_male_rmse = train_mfdm_male_rmse))
}

state_set_mfdm_fore = c("Japan_set_mfdm_fore", "Hokkaido_set_mfdm_fore", "Aomori_set_mfdm_fore", "Iwate_set_mfdm_fore", "Miyagi_set_mfdm_fore", "Akita_set_mfdm_fore", "Yamagata_set_mfdm_fore", "Fukushima_set_mfdm_fore",
                        "Ibaraki_set_mfdm_fore", "Tochigi_set_mfdm_fore", "Gunma_set_mfdm_fore", "Saitama_set_mfdm_fore", "Chiba_set_mfdm_fore", "Tokyo_set_mfdm_fore", "Kanagawa_set_mfdm_fore", "Niigata_set_mfdm_fore",
                        "Toyama_set_mfdm_fore", "Ishikawa_set_mfdm_fore", "Fukui_set_mfdm_fore", "Yamanashi_set_mfdm_fore", "Nagano_set_mfdm_fore", "Gifu_set_mfdm_fore", "Shizuoka_set_mfdm_fore", "Aichi_set_mfdm_fore",
                        "Mie_set_mfdm_fore", "Shiga_set_mfdm_fore", "Kyoto_set_mfdm_fore", "Osaka_set_mfdm_fore", "Hyogo_set_mfdm_fore", "Nara_set_mfdm_fore", "Wakayama_set_mfdm_fore", "Tottori_set_mfdm_fore", "Shimane_set_mfdm_fore",
                        "Okayama_set_mfdm_fore", "Hiroshima_set_mfdm_fore", "Yamaguchi_set_mfdm_fore", "Tokushima_set_mfdm_fore", "Kagawa_set_mfdm_fore", "Ehime_set_mfdm_fore", "Kochi_set_mfdm_fore",
                        "Fukuoka_set_mfdm_fore", "Saga_set_mfdm_fore", "Nagasaki_set_mfdm_fore", "Kumamoto_set_mfdm_fore", "Oita_set_mfdm_fore", "Miyazaki_set_mfdm_fore", "Kagoshima_set_mfdm_fore", "Okinawa_set_mfdm_fore")

for(ij in 1:48)
{
    assign(state_set_mfdm_fore[ij], err_fun_mfdm_fore(index = ij))
    print(ij)
}

#####################
# Summary statistics
#####################

xtable(t(cbind(fore_female_rmse_list_mean, comb_MCS_ave_female_rmse_0.9[,1:2])*100), digits = 2)
xtable(t(cbind(fore_male_rmse_list_mean, comb_MCS_ave_female_rmse_0.9[,3:4])*100), digits = 2)

#############################
# interval score (in-sample)
#############################

interval_score_multi <- function(index)
{
    train_multi_female_score = train_multi_male_score = vector("numeric", 10)
    for(ik in 1:10)
    {
        train_multi_female_score[ik] = interval_score(x = extract.years(get(state[index]), (1995+ik))$rate$female,
                                                      l = (apply(get(state_set_mfdm[index])$train_mfdm_female,c(2,3), quantile, c(0.1, 0.9))[1,,])[,ik],
                                                      u = (apply(get(state_set_mfdm[index])$train_mfdm_female,c(2,3), quantile, c(0.1, 0.9))[2,,])[,ik],
                                                      alpha = 0.2)
        
        train_multi_male_score[ik] = interval_score(x = extract.years(get(state[index]), (1995+ik))$rate$male,
                                                    l = (apply(get(state_set_mfdm[index])$train_mfdm_male,c(2,3), quantile, c(0.1, 0.9))[1,,])[,ik],
                                                    u = (apply(get(state_set_mfdm[index])$train_mfdm_male,c(2,3), quantile, c(0.1, 0.9))[2,,])[,ik],
                                                    alpha = 0.2)
    }
    return(list(train_multi_female_score = train_multi_female_score, train_multi_male_score = train_multi_male_score))
}

multi_male_score = multi_female_score = matrix(NA, 48, 10)
for(ik in 1:48)
{
    dum = interval_score_multi(index = ik)
    multi_female_score[ik,] = dum$train_multi_female_score
    multi_male_score[ik,] = dum$train_multi_male_score
    print(ik)
}

#################################
# interval score (out-of-sample)
#################################

interval_score_multi_out <- function(index)
{
    train_multi_female_lb = (apply(get(state_set_mfdm_fore[index])$train_mfdm_female, c(2,3), quantile, c(0.1, 0.9))[1,,])
    train_multi_female_ub = (apply(get(state_set_mfdm_fore[index])$train_mfdm_female, c(2,3), quantile, c(0.1, 0.9))[2,,])
    
    train_multi_male_lb = (apply(get(state_set_mfdm_fore[index])$train_mfdm_male, c(2,3), quantile, c(0.1, 0.9))[1,,])
    train_multi_male_ub = (apply(get(state_set_mfdm_fore[index])$train_mfdm_male, c(2,3), quantile, c(0.1, 0.9))[2,,])
    
    train_multi_female_score = train_multi_male_score = vector("numeric", 10)
    for(ik in 1:10)
    {
        train_multi_female_score[ik] = interval_score(x = extract.years(get(state[index]), (2005+ik))$rate$female,
                                                      l = train_multi_female_lb[,ik],
                                                      u = train_multi_female_ub[,ik],
                                                      alpha = 0.2)
        
        train_multi_male_score[ik] = interval_score(x = extract.years(get(state[index]), (2005+ik))$rate$male,
                                                    l = train_multi_male_lb[,ik],
                                                    u = train_multi_male_ub[,ik],
                                                    alpha = 0.2)
    }
    return(list(train_multi_female_lb = train_multi_female_lb, train_multi_female_ub = train_multi_female_ub,
                train_multi_male_lb = train_multi_male_lb, train_multi_male_ub = train_multi_male_ub,
                train_multi_female_score = train_multi_female_score, train_multi_male_score = train_multi_male_score))
}

multi_female_PI_lb = multi_female_PI_ub = multi_male_PI_lb = multi_male_PI_ub = array(NA, dim = c(48, 41, 10))
multi_male_score_out = multi_female_score_out = matrix(NA, 48, 10)
for(ik in 1:48)
{
    dum = interval_score_multi_out(index = ik)  
    multi_female_PI_lb[ik,,] = dum$train_multi_female_lb
    multi_female_PI_ub[ik,,] = dum$train_multi_female_ub
    
    multi_male_PI_lb[ik,,] = dum$train_multi_male_lb
    multi_male_PI_ub[ik,,] = dum$train_multi_male_ub
    
    multi_female_score_out[ik,] = dum$train_multi_female_score
    multi_male_score_out[ik,] = dum$train_multi_male_score
    print(ik)
}

##################################################
# Adding mfts and mfdm into the list of forecasts
##################################################

# Japan

Japan_set_fore$train_female_fore[[14]] = Japan_set_multi_fore$train_multi_fdm_female
Japan_set_fore$train_male_fore[[14]] = Japan_set_multi_fore$train_multi_fdm_male
Japan_set_fore$train_female_fore[[15]] = apply(Japan_set_mfdm_fore$train_mfdm_female, c(2,3), mean)
Japan_set_fore$train_male_fore[[15]] = apply(Japan_set_mfdm_fore$train_mfdm_male, c(2,3), mean)

Japan_set_fore$train_female_rmse = cbind(Japan_set_fore$train_female_rmse, 
                                         Japan_set_multi_fore$train_multi_fdm_female_rmse, 
                                         Japan_set_mfdm_fore$train_mfdm_female_rmse)
Japan_set_fore$train_male_rmse = cbind(Japan_set_fore$train_male_rmse, 
                                       Japan_set_multi_fore$train_multi_fdm_male_rmse,
                                       Japan_set_mfdm_fore$train_mfdm_male_rmse)
colnames(Japan_set_fore$train_female_rmse) = colnames(Japan_set_fore$train_male_rmse) = 
  c("M", "h0", "h1", "h2", "ac", "lc", "dt", "dxt", "e0", "none", "fdm", "M_fdm", "pr", 
    "mfts", "mfdm")

# Hokkaido

Hokkaido_set_fore$train_female_fore[[14]] = Hokkaido_set_multi_fore$train_multi_fdm_female
Hokkaido_set_fore$train_male_fore[[14]] = Hokkaido_set_multi_fore$train_multi_fdm_male
Hokkaido_set_fore$train_female_fore[[15]] = apply(Hokkaido_set_mfdm_fore$train_mfdm_female, c(2,3), mean)
Hokkaido_set_fore$train_male_fore[[15]] = apply(Hokkaido_set_mfdm_fore$train_mfdm_male, c(2,3), mean)

Hokkaido_set_fore$train_female_rmse = cbind(Hokkaido_set_fore$train_female_rmse, 
                                            Hokkaido_set_multi_fore$train_multi_fdm_female_rmse, 
                                            Hokkaido_set_mfdm_fore$train_mfdm_female_rmse)
Hokkaido_set_fore$train_male_rmse = cbind(Hokkaido_set_fore$train_male_rmse, 
                                          Hokkaido_set_multi_fore$train_multi_fdm_male_rmse,
                                          Hokkaido_set_mfdm_fore$train_mfdm_male_rmse)
colnames(Hokkaido_set_fore$train_female_rmse) = colnames(Hokkaido_set_fore$train_male_rmse) = 
  c("M", "h0", "h1", "h2", "ac", "lc", "dt", "dxt", "e0", "none", "fdm", "M_fdm", "pr", 
    "mfts", "mfdm")

# Aomori

Aomori_set_fore$train_female_fore[[14]] = Aomori_set_multi_fore$train_multi_fdm_female
Aomori_set_fore$train_male_fore[[14]] = Aomori_set_multi_fore$train_multi_fdm_male
Aomori_set_fore$train_female_fore[[15]] = apply(Aomori_set_mfdm_fore$train_mfdm_female, c(2,3), mean)
Aomori_set_fore$train_male_fore[[15]] = apply(Aomori_set_mfdm_fore$train_mfdm_male, c(2,3), mean)

Aomori_set_fore$train_female_rmse = cbind(Aomori_set_fore$train_female_rmse, 
                                          Aomori_set_multi_fore$train_multi_fdm_female_rmse, 
                                          Aomori_set_mfdm_fore$train_mfdm_female_rmse)
Aomori_set_fore$train_male_rmse = cbind(Aomori_set_fore$train_male_rmse, 
                                        Aomori_set_multi_fore$train_multi_fdm_male_rmse,
                                        Aomori_set_mfdm_fore$train_mfdm_male_rmse)
colnames(Aomori_set_fore$train_female_rmse) = colnames(Aomori_set_fore$train_male_rmse) = 
  c("M", "h0", "h1", "h2", "ac", "lc", "dt", "dxt", "e0", "none", "fdm", "M_fdm", "pr", 
    "mfts", "mfdm")

# Iwate

Iwate_set_fore$train_female_fore[[14]] = Iwate_set_multi_fore$train_multi_fdm_female
Iwate_set_fore$train_male_fore[[14]] = Iwate_set_multi_fore$train_multi_fdm_male
Iwate_set_fore$train_female_fore[[15]] = apply(Iwate_set_mfdm_fore$train_mfdm_female, c(2,3), mean)
Iwate_set_fore$train_male_fore[[15]] = apply(Iwate_set_mfdm_fore$train_mfdm_male, c(2,3), mean)

Iwate_set_fore$train_female_rmse = cbind(Iwate_set_fore$train_female_rmse, 
                                         Iwate_set_multi_fore$train_multi_fdm_female_rmse, 
                                         Iwate_set_mfdm_fore$train_mfdm_female_rmse)
Iwate_set_fore$train_male_rmse = cbind(Iwate_set_fore$train_male_rmse, 
                                       Iwate_set_multi_fore$train_multi_fdm_male_rmse,
                                       Iwate_set_mfdm_fore$train_mfdm_male_rmse)
colnames(Iwate_set_fore$train_female_rmse) = colnames(Iwate_set_fore$train_male_rmse) = 
  c("M", "h0", "h1", "h2", "ac", "lc", "dt", "dxt", "e0", "none", "fdm", "M_fdm", "pr", 
    "mfts", "mfdm")

# Miyagi

Miyagi_set_fore$train_female_fore[[14]] = Miyagi_set_multi_fore$train_multi_fdm_female
Miyagi_set_fore$train_male_fore[[14]] = Miyagi_set_multi_fore$train_multi_fdm_male
Miyagi_set_fore$train_female_fore[[15]] = apply(Miyagi_set_mfdm_fore$train_mfdm_female, c(2,3), mean)
Miyagi_set_fore$train_male_fore[[15]] = apply(Miyagi_set_mfdm_fore$train_mfdm_male, c(2,3), mean)

Miyagi_set_fore$train_female_rmse = cbind(Miyagi_set_fore$train_female_rmse, 
                                          Miyagi_set_multi_fore$train_multi_fdm_female_rmse, 
                                          Miyagi_set_mfdm_fore$train_mfdm_female_rmse)
Miyagi_set_fore$train_male_rmse = cbind(Miyagi_set_fore$train_male_rmse, 
                                        Miyagi_set_multi_fore$train_multi_fdm_male_rmse,
                                        Miyagi_set_mfdm_fore$train_mfdm_male_rmse)
colnames(Miyagi_set_fore$train_female_rmse) = colnames(Miyagi_set_fore$train_male_rmse) = 
  c("M", "h0", "h1", "h2", "ac", "lc", "dt", "dxt", "e0", "none", "fdm", "M_fdm", "pr", 
    "mfts", "mfdm")

# Akita

Akita_set_fore$train_female_fore[[14]] = Akita_set_multi_fore$train_multi_fdm_female
Akita_set_fore$train_male_fore[[14]] = Akita_set_multi_fore$train_multi_fdm_male
Akita_set_fore$train_female_fore[[15]] = apply(Akita_set_mfdm_fore$train_mfdm_female, c(2,3), mean)
Akita_set_fore$train_male_fore[[15]] = apply(Akita_set_mfdm_fore$train_mfdm_male, c(2,3), mean)

Akita_set_fore$train_female_rmse = cbind(Akita_set_fore$train_female_rmse, 
                                         Akita_set_multi_fore$train_multi_fdm_female_rmse, 
                                         Akita_set_mfdm_fore$train_mfdm_female_rmse)
Akita_set_fore$train_male_rmse = cbind(Akita_set_fore$train_male_rmse, 
                                       Akita_set_multi_fore$train_multi_fdm_male_rmse,
                                       Akita_set_mfdm_fore$train_mfdm_male_rmse)
colnames(Akita_set_fore$train_female_rmse) = colnames(Akita_set_fore$train_male_rmse) = 
  c("M", "h0", "h1", "h2", "ac", "lc", "dt", "dxt", "e0", "none", "fdm", "M_fdm", "pr", 
    "mfts", "mfdm")

# Yamagata

Yamagata_set_fore$train_female_fore[[14]] = Yamagata_set_multi_fore$train_multi_fdm_female
Yamagata_set_fore$train_male_fore[[14]] = Yamagata_set_multi_fore$train_multi_fdm_male
Yamagata_set_fore$train_female_fore[[15]] = apply(Yamagata_set_mfdm_fore$train_mfdm_female, c(2,3), mean)
Yamagata_set_fore$train_male_fore[[15]] = apply(Yamagata_set_mfdm_fore$train_mfdm_male, c(2,3), mean)

Yamagata_set_fore$train_female_rmse = cbind(Yamagata_set_fore$train_female_rmse, 
                                            Yamagata_set_multi_fore$train_multi_fdm_female_rmse, 
                                            Yamagata_set_mfdm_fore$train_mfdm_female_rmse)
Yamagata_set_fore$train_male_rmse = cbind(Yamagata_set_fore$train_male_rmse, 
                                          Yamagata_set_multi_fore$train_multi_fdm_male_rmse,
                                          Yamagata_set_mfdm_fore$train_mfdm_male_rmse)
colnames(Yamagata_set_fore$train_female_rmse) = colnames(Yamagata_set_fore$train_male_rmse) = 
  c("M", "h0", "h1", "h2", "ac", "lc", "dt", "dxt", "e0", "none", "fdm", "M_fdm", "pr", 
    "mfts", "mfdm")

# Fukushima

Fukushima_set_fore$train_female_fore[[14]] = Fukushima_set_multi_fore$train_multi_fdm_female
Fukushima_set_fore$train_male_fore[[14]] = Fukushima_set_multi_fore$train_multi_fdm_male
Fukushima_set_fore$train_female_fore[[15]] = apply(Fukushima_set_mfdm_fore$train_mfdm_female, c(2,3), mean)
Fukushima_set_fore$train_male_fore[[15]] = apply(Fukushima_set_mfdm_fore$train_mfdm_male, c(2,3), mean)

Fukushima_set_fore$train_female_rmse = cbind(Fukushima_set_fore$train_female_rmse, 
                                             Fukushima_set_multi_fore$train_multi_fdm_female_rmse, 
                                             Fukushima_set_mfdm_fore$train_mfdm_female_rmse)
Fukushima_set_fore$train_male_rmse = cbind(Fukushima_set_fore$train_male_rmse, 
                                           Fukushima_set_multi_fore$train_multi_fdm_male_rmse,
                                           Fukushima_set_mfdm_fore$train_mfdm_male_rmse)
colnames(Fukushima_set_fore$train_female_rmse) = colnames(Fukushima_set_fore$train_male_rmse) = 
  c("M", "h0", "h1", "h2", "ac", "lc", "dt", "dxt", "e0", "none", "fdm", "M_fdm", "pr", 
    "mfts", "mfdm")

# Ibaraki

Ibaraki_set_fore$train_female_fore[[14]] = Ibaraki_set_multi_fore$train_multi_fdm_female
Ibaraki_set_fore$train_male_fore[[14]] = Ibaraki_set_multi_fore$train_multi_fdm_male
Ibaraki_set_fore$train_female_fore[[15]] = apply(Ibaraki_set_mfdm_fore$train_mfdm_female, c(2,3), mean)
Ibaraki_set_fore$train_male_fore[[15]] = apply(Ibaraki_set_mfdm_fore$train_mfdm_male, c(2,3), mean)

Ibaraki_set_fore$train_female_rmse = cbind(Ibaraki_set_fore$train_female_rmse, 
                                           Ibaraki_set_multi_fore$train_multi_fdm_female_rmse, 
                                           Ibaraki_set_mfdm_fore$train_mfdm_female_rmse)
Ibaraki_set_fore$train_male_rmse = cbind(Ibaraki_set_fore$train_male_rmse, 
                                         Ibaraki_set_multi_fore$train_multi_fdm_male_rmse,
                                         Ibaraki_set_mfdm_fore$train_mfdm_male_rmse)
colnames(Ibaraki_set_fore$train_female_rmse) = colnames(Ibaraki_set_fore$train_male_rmse) = 
  c("M", "h0", "h1", "h2", "ac", "lc", "dt", "dxt", "e0", "none", "fdm", "M_fdm", "pr", 
    "mfts", "mfdm")

# Tochigi

Tochigi_set_fore$train_female_fore[[14]] = Tochigi_set_multi_fore$train_multi_fdm_female
Tochigi_set_fore$train_male_fore[[14]] = Tochigi_set_multi_fore$train_multi_fdm_male
Tochigi_set_fore$train_female_fore[[15]] = apply(Tochigi_set_mfdm_fore$train_mfdm_female, c(2,3), mean)
Tochigi_set_fore$train_male_fore[[15]] = apply(Tochigi_set_mfdm_fore$train_mfdm_male, c(2,3), mean)

Tochigi_set_fore$train_female_rmse = cbind(Tochigi_set_fore$train_female_rmse, 
                                           Tochigi_set_multi_fore$train_multi_fdm_female_rmse, 
                                           Tochigi_set_mfdm_fore$train_mfdm_female_rmse)
Tochigi_set_fore$train_male_rmse = cbind(Tochigi_set_fore$train_male_rmse, 
                                         Tochigi_set_multi_fore$train_multi_fdm_male_rmse,
                                         Tochigi_set_mfdm_fore$train_mfdm_male_rmse)
colnames(Tochigi_set_fore$train_female_rmse) = colnames(Tochigi_set_fore$train_male_rmse) = 
  c("M", "h0", "h1", "h2", "ac", "lc", "dt", "dxt", "e0", "none", "fdm", "M_fdm", "pr", 
    "mfts", "mfdm")

# Gunma

Gunma_set_fore$train_female_fore[[14]] = Gunma_set_multi_fore$train_multi_fdm_female
Gunma_set_fore$train_male_fore[[14]] = Gunma_set_multi_fore$train_multi_fdm_male
Gunma_set_fore$train_female_fore[[15]] = apply(Gunma_set_mfdm_fore$train_mfdm_female, c(2,3), mean)
Gunma_set_fore$train_male_fore[[15]] = apply(Gunma_set_mfdm_fore$train_mfdm_male, c(2,3), mean)

Gunma_set_fore$train_female_rmse = cbind(Gunma_set_fore$train_female_rmse, 
                                         Gunma_set_multi_fore$train_multi_fdm_female_rmse, 
                                         Gunma_set_mfdm_fore$train_mfdm_female_rmse)
Gunma_set_fore$train_male_rmse = cbind(Gunma_set_fore$train_male_rmse, 
                                       Gunma_set_multi_fore$train_multi_fdm_male_rmse,
                                       Gunma_set_mfdm_fore$train_mfdm_male_rmse)
colnames(Gunma_set_fore$train_female_rmse) = colnames(Gunma_set_fore$train_male_rmse) = 
  c("M", "h0", "h1", "h2", "ac", "lc", "dt", "dxt", "e0", "none", "fdm", "M_fdm", "pr", 
    "mfts", "mfdm")

# Saitama

Saitama_set_fore$train_female_fore[[14]] = Saitama_set_multi_fore$train_multi_fdm_female
Saitama_set_fore$train_male_fore[[14]] = Saitama_set_multi_fore$train_multi_fdm_male
Saitama_set_fore$train_female_fore[[15]] = apply(Saitama_set_mfdm_fore$train_mfdm_female, c(2,3), mean)
Saitama_set_fore$train_male_fore[[15]] = apply(Saitama_set_mfdm_fore$train_mfdm_male, c(2,3), mean)

Saitama_set_fore$train_female_rmse = cbind(Saitama_set_fore$train_female_rmse, 
                                           Saitama_set_multi_fore$train_multi_fdm_female_rmse, 
                                           Saitama_set_mfdm_fore$train_mfdm_female_rmse)
Saitama_set_fore$train_male_rmse = cbind(Saitama_set_fore$train_male_rmse, 
                                         Saitama_set_multi_fore$train_multi_fdm_male_rmse,
                                         Saitama_set_mfdm_fore$train_mfdm_male_rmse)
colnames(Saitama_set_fore$train_female_rmse) = colnames(Saitama_set_fore$train_male_rmse) = 
  c("M", "h0", "h1", "h2", "ac", "lc", "dt", "dxt", "e0", "none", "fdm", "M_fdm", "pr", 
    "mfts", "mfdm")

# Chiba

Chiba_set_fore$train_female_fore[[14]] = Chiba_set_multi_fore$train_multi_fdm_female
Chiba_set_fore$train_male_fore[[14]] = Chiba_set_multi_fore$train_multi_fdm_male
Chiba_set_fore$train_female_fore[[15]] = apply(Chiba_set_mfdm_fore$train_mfdm_female, c(2,3), mean)
Chiba_set_fore$train_male_fore[[15]] = apply(Chiba_set_mfdm_fore$train_mfdm_male, c(2,3), mean)

Chiba_set_fore$train_female_rmse = cbind(Chiba_set_fore$train_female_rmse, 
                                         Chiba_set_multi_fore$train_multi_fdm_female_rmse, 
                                         Chiba_set_mfdm_fore$train_mfdm_female_rmse)
Chiba_set_fore$train_male_rmse = cbind(Chiba_set_fore$train_male_rmse, 
                                       Chiba_set_multi_fore$train_multi_fdm_male_rmse,
                                       Chiba_set_mfdm_fore$train_mfdm_male_rmse)
colnames(Chiba_set_fore$train_female_rmse) = colnames(Chiba_set_fore$train_male_rmse) = 
  c("M", "h0", "h1", "h2", "ac", "lc", "dt", "dxt", "e0", "none", "fdm", "M_fdm", "pr", 
    "mfts", "mfdm")

# Tokyo

Tokyo_set_fore$train_female_fore[[14]] = Tokyo_set_multi_fore$train_multi_fdm_female
Tokyo_set_fore$train_male_fore[[14]] = Tokyo_set_multi_fore$train_multi_fdm_male
Tokyo_set_fore$train_female_fore[[15]] = apply(Tokyo_set_mfdm_fore$train_mfdm_female, c(2,3), mean)
Tokyo_set_fore$train_male_fore[[15]] = apply(Tokyo_set_mfdm_fore$train_mfdm_male, c(2,3), mean)

Tokyo_set_fore$train_female_rmse = cbind(Tokyo_set_fore$train_female_rmse, 
                                         Tokyo_set_multi_fore$train_multi_fdm_female_rmse, 
                                         Tokyo_set_mfdm_fore$train_mfdm_female_rmse)
Tokyo_set_fore$train_male_rmse = cbind(Tokyo_set_fore$train_male_rmse, 
                                       Tokyo_set_multi_fore$train_multi_fdm_male_rmse,
                                       Tokyo_set_mfdm_fore$train_mfdm_male_rmse)
colnames(Tokyo_set_fore$train_female_rmse) = colnames(Tokyo_set_fore$train_male_rmse) = 
  c("M", "h0", "h1", "h2", "ac", "lc", "dt", "dxt", "e0", "none", "fdm", "M_fdm", "pr", 
    "mfts", "mfdm")

# Kanagawa

Kanagawa_set_fore$train_female_fore[[14]] = Kanagawa_set_multi_fore$train_multi_fdm_female
Kanagawa_set_fore$train_male_fore[[14]] = Kanagawa_set_multi_fore$train_multi_fdm_male
Kanagawa_set_fore$train_female_fore[[15]] = apply(Kanagawa_set_mfdm_fore$train_mfdm_female, c(2,3), mean)
Kanagawa_set_fore$train_male_fore[[15]] = apply(Kanagawa_set_mfdm_fore$train_mfdm_male, c(2,3), mean)

Kanagawa_set_fore$train_female_rmse = cbind(Kanagawa_set_fore$train_female_rmse, 
                                            Kanagawa_set_multi_fore$train_multi_fdm_female_rmse, 
                                            Kanagawa_set_mfdm_fore$train_mfdm_female_rmse)
Kanagawa_set_fore$train_male_rmse = cbind(Kanagawa_set_fore$train_male_rmse, 
                                          Kanagawa_set_multi_fore$train_multi_fdm_male_rmse,
                                          Kanagawa_set_mfdm_fore$train_mfdm_male_rmse)
colnames(Kanagawa_set_fore$train_female_rmse) = colnames(Kanagawa_set_fore$train_male_rmse) = 
  c("M", "h0", "h1", "h2", "ac", "lc", "dt", "dxt", "e0", "none", "fdm", "M_fdm", "pr", 
    "mfts", "mfdm")

# Niigata

Niigata_set_fore$train_female_fore[[14]] = Niigata_set_multi_fore$train_multi_fdm_female
Niigata_set_fore$train_male_fore[[14]] = Niigata_set_multi_fore$train_multi_fdm_male
Niigata_set_fore$train_female_fore[[15]] = apply(Niigata_set_mfdm_fore$train_mfdm_female, c(2,3), mean)
Niigata_set_fore$train_male_fore[[15]] = apply(Niigata_set_mfdm_fore$train_mfdm_male, c(2,3), mean)

Niigata_set_fore$train_female_rmse = cbind(Niigata_set_fore$train_female_rmse, 
                                           Niigata_set_multi_fore$train_multi_fdm_female_rmse, 
                                           Niigata_set_mfdm_fore$train_mfdm_female_rmse)
Niigata_set_fore$train_male_rmse = cbind(Niigata_set_fore$train_male_rmse, 
                                         Niigata_set_multi_fore$train_multi_fdm_male_rmse,
                                         Niigata_set_mfdm_fore$train_mfdm_male_rmse)
colnames(Niigata_set_fore$train_female_rmse) = colnames(Niigata_set_fore$train_male_rmse) = 
  c("M", "h0", "h1", "h2", "ac", "lc", "dt", "dxt", "e0", "none", "fdm", "M_fdm", "pr", 
    "mfts", "mfdm")

# Toyama

Toyama_set_fore$train_female_fore[[14]] = Toyama_set_multi_fore$train_multi_fdm_female
Toyama_set_fore$train_male_fore[[14]] = Toyama_set_multi_fore$train_multi_fdm_male
Toyama_set_fore$train_female_fore[[15]] = apply(Toyama_set_mfdm_fore$train_mfdm_female, c(2,3), mean)
Toyama_set_fore$train_male_fore[[15]] = apply(Toyama_set_mfdm_fore$train_mfdm_male, c(2,3), mean)

Toyama_set_fore$train_female_rmse = cbind(Toyama_set_fore$train_female_rmse, 
                                          Toyama_set_multi_fore$train_multi_fdm_female_rmse, 
                                          Toyama_set_mfdm_fore$train_mfdm_female_rmse)
Toyama_set_fore$train_male_rmse = cbind(Toyama_set_fore$train_male_rmse, 
                                        Toyama_set_multi_fore$train_multi_fdm_male_rmse,
                                        Toyama_set_mfdm_fore$train_mfdm_male_rmse)
colnames(Toyama_set_fore$train_female_rmse) = colnames(Toyama_set_fore$train_male_rmse) = 
  c("M", "h0", "h1", "h2", "ac", "lc", "dt", "dxt", "e0", "none", "fdm", "M_fdm", "pr", 
    "mfts", "mfdm")

# Ishikawa

Ishikawa_set_fore$train_female_fore[[14]] = Ishikawa_set_multi_fore$train_multi_fdm_female
Ishikawa_set_fore$train_male_fore[[14]] = Ishikawa_set_multi_fore$train_multi_fdm_male
Ishikawa_set_fore$train_female_fore[[15]] = apply(Ishikawa_set_mfdm_fore$train_mfdm_female, c(2,3), mean)
Ishikawa_set_fore$train_male_fore[[15]] = apply(Ishikawa_set_mfdm_fore$train_mfdm_male, c(2,3), mean)

Ishikawa_set_fore$train_female_rmse = cbind(Ishikawa_set_fore$train_female_rmse, 
                                            Ishikawa_set_multi_fore$train_multi_fdm_female_rmse, 
                                            Ishikawa_set_mfdm_fore$train_mfdm_female_rmse)
Ishikawa_set_fore$train_male_rmse = cbind(Ishikawa_set_fore$train_male_rmse, 
                                          Ishikawa_set_multi_fore$train_multi_fdm_male_rmse,
                                          Ishikawa_set_mfdm_fore$train_mfdm_male_rmse)
colnames(Ishikawa_set_fore$train_female_rmse) = colnames(Ishikawa_set_fore$train_male_rmse) = 
  c("M", "h0", "h1", "h2", "ac", "lc", "dt", "dxt", "e0", "none", "fdm", "M_fdm", "pr", 
    "mfts", "mfdm")

# Fukui

Fukui_set_fore$train_female_fore[[14]] = Fukui_set_multi_fore$train_multi_fdm_female
Fukui_set_fore$train_male_fore[[14]] = Fukui_set_multi_fore$train_multi_fdm_male
Fukui_set_fore$train_female_fore[[15]] = apply(Fukui_set_mfdm_fore$train_mfdm_female, c(2,3), mean)
Fukui_set_fore$train_male_fore[[15]] = apply(Fukui_set_mfdm_fore$train_mfdm_male, c(2,3), mean)

Fukui_set_fore$train_female_rmse = cbind(Fukui_set_fore$train_female_rmse, 
                                         Fukui_set_multi_fore$train_multi_fdm_female_rmse, 
                                         Fukui_set_mfdm_fore$train_mfdm_female_rmse)
Fukui_set_fore$train_male_rmse = cbind(Fukui_set_fore$train_male_rmse, 
                                       Fukui_set_multi_fore$train_multi_fdm_male_rmse,
                                       Fukui_set_mfdm_fore$train_mfdm_male_rmse)
colnames(Fukui_set_fore$train_female_rmse) = colnames(Fukui_set_fore$train_male_rmse) = 
  c("M", "h0", "h1", "h2", "ac", "lc", "dt", "dxt", "e0", "none", "fdm", "M_fdm", "pr", 
    "mfts", "mfdm")

# Yamanashi

Yamanashi_set_fore$train_female_fore[[14]] = Yamanashi_set_multi_fore$train_multi_fdm_female
Yamanashi_set_fore$train_male_fore[[14]] = Yamanashi_set_multi_fore$train_multi_fdm_male
Yamanashi_set_fore$train_female_fore[[15]] = apply(Yamanashi_set_mfdm_fore$train_mfdm_female, c(2,3), mean)
Yamanashi_set_fore$train_male_fore[[15]] = apply(Yamanashi_set_mfdm_fore$train_mfdm_male, c(2,3), mean)

Yamanashi_set_fore$train_female_rmse = cbind(Yamanashi_set_fore$train_female_rmse, 
                                             Yamanashi_set_multi_fore$train_multi_fdm_female_rmse, 
                                             Yamanashi_set_mfdm_fore$train_mfdm_female_rmse)
Yamanashi_set_fore$train_male_rmse = cbind(Yamanashi_set_fore$train_male_rmse, 
                                           Yamanashi_set_multi_fore$train_multi_fdm_male_rmse,
                                           Yamanashi_set_mfdm_fore$train_mfdm_male_rmse)
colnames(Yamanashi_set_fore$train_female_rmse) = colnames(Yamanashi_set_fore$train_male_rmse) = 
  c("M", "h0", "h1", "h2", "ac", "lc", "dt", "dxt", "e0", "none", "fdm", "M_fdm", "pr", 
    "mfts", "mfdm")

# Nagano

Nagano_set_fore$train_female_fore[[14]] = Nagano_set_multi_fore$train_multi_fdm_female
Nagano_set_fore$train_male_fore[[14]] = Nagano_set_multi_fore$train_multi_fdm_male
Nagano_set_fore$train_female_fore[[15]] = apply(Nagano_set_mfdm_fore$train_mfdm_female, c(2,3), mean)
Nagano_set_fore$train_male_fore[[15]] = apply(Nagano_set_mfdm_fore$train_mfdm_male, c(2,3), mean)

Nagano_set_fore$train_female_rmse = cbind(Nagano_set_fore$train_female_rmse, 
                                          Nagano_set_multi_fore$train_multi_fdm_female_rmse, 
                                          Nagano_set_mfdm_fore$train_mfdm_female_rmse)
Nagano_set_fore$train_male_rmse = cbind(Nagano_set_fore$train_male_rmse, 
                                        Nagano_set_multi_fore$train_multi_fdm_male_rmse,
                                        Nagano_set_mfdm_fore$train_mfdm_male_rmse)
colnames(Nagano_set_fore$train_female_rmse) = colnames(Nagano_set_fore$train_male_rmse) = 
  c("M", "h0", "h1", "h2", "ac", "lc", "dt", "dxt", "e0", "none", "fdm", "M_fdm", "pr", 
    "mfts", "mfdm")

# Gifu

Gifu_set_fore$train_female_fore[[14]] = Gifu_set_multi_fore$train_multi_fdm_female
Gifu_set_fore$train_male_fore[[14]] = Gifu_set_multi_fore$train_multi_fdm_male
Gifu_set_fore$train_female_fore[[15]] = apply(Gifu_set_mfdm_fore$train_mfdm_female, c(2,3), mean)
Gifu_set_fore$train_male_fore[[15]] = apply(Gifu_set_mfdm_fore$train_mfdm_male, c(2,3), mean)

Gifu_set_fore$train_female_rmse = cbind(Gifu_set_fore$train_female_rmse, 
                                        Gifu_set_multi_fore$train_multi_fdm_female_rmse, 
                                        Gifu_set_mfdm_fore$train_mfdm_female_rmse)
Gifu_set_fore$train_male_rmse = cbind(Gifu_set_fore$train_male_rmse, 
                                      Gifu_set_multi_fore$train_multi_fdm_male_rmse,
                                      Gifu_set_mfdm_fore$train_mfdm_male_rmse)
colnames(Gifu_set_fore$train_female_rmse) = colnames(Gifu_set_fore$train_male_rmse) = 
  c("M", "h0", "h1", "h2", "ac", "lc", "dt", "dxt", "e0", "none", "fdm", "M_fdm", "pr", 
    "mfts", "mfdm")

# Shizuoka

Shizuoka_set_fore$train_female_fore[[14]] = Shizuoka_set_multi_fore$train_multi_fdm_female
Shizuoka_set_fore$train_male_fore[[14]] = Shizuoka_set_multi_fore$train_multi_fdm_male
Shizuoka_set_fore$train_female_fore[[15]] = apply(Shizuoka_set_mfdm_fore$train_mfdm_female, c(2,3), mean)
Shizuoka_set_fore$train_male_fore[[15]] = apply(Shizuoka_set_mfdm_fore$train_mfdm_male, c(2,3), mean)

Shizuoka_set_fore$train_female_rmse = cbind(Shizuoka_set_fore$train_female_rmse, 
                                            Shizuoka_set_multi_fore$train_multi_fdm_female_rmse, 
                                            Shizuoka_set_mfdm_fore$train_mfdm_female_rmse)
Shizuoka_set_fore$train_male_rmse = cbind(Shizuoka_set_fore$train_male_rmse, 
                                          Shizuoka_set_multi_fore$train_multi_fdm_male_rmse,
                                          Shizuoka_set_mfdm_fore$train_mfdm_male_rmse)
colnames(Shizuoka_set_fore$train_female_rmse) = colnames(Shizuoka_set_fore$train_male_rmse) = 
  c("M", "h0", "h1", "h2", "ac", "lc", "dt", "dxt", "e0", "none", "fdm", "M_fdm", "pr", 
    "mfts", "mfdm")

# Aichi

Aichi_set_fore$train_female_fore[[14]] = Aichi_set_multi_fore$train_multi_fdm_female
Aichi_set_fore$train_male_fore[[14]] = Aichi_set_multi_fore$train_multi_fdm_male
Aichi_set_fore$train_female_fore[[15]] = apply(Aichi_set_mfdm_fore$train_mfdm_female, c(2,3), mean)
Aichi_set_fore$train_male_fore[[15]] = apply(Aichi_set_mfdm_fore$train_mfdm_male, c(2,3), mean)

Aichi_set_fore$train_female_rmse = cbind(Aichi_set_fore$train_female_rmse, 
                                         Aichi_set_multi_fore$train_multi_fdm_female_rmse, 
                                         Aichi_set_mfdm_fore$train_mfdm_female_rmse)
Aichi_set_fore$train_male_rmse = cbind(Aichi_set_fore$train_male_rmse, 
                                       Aichi_set_multi_fore$train_multi_fdm_male_rmse,
                                       Aichi_set_mfdm_fore$train_mfdm_male_rmse)
colnames(Aichi_set_fore$train_female_rmse) = colnames(Aichi_set_fore$train_male_rmse) = 
  c("M", "h0", "h1", "h2", "ac", "lc", "dt", "dxt", "e0", "none", "fdm", "M_fdm", "pr", 
    "mfts", "mfdm")

# Mie

Mie_set_fore$train_female_fore[[14]] = Mie_set_multi_fore$train_multi_fdm_female
Mie_set_fore$train_male_fore[[14]] = Mie_set_multi_fore$train_multi_fdm_male
Mie_set_fore$train_female_fore[[15]] = apply(Mie_set_mfdm_fore$train_mfdm_female, c(2,3), mean)
Mie_set_fore$train_male_fore[[15]] = apply(Mie_set_mfdm_fore$train_mfdm_male, c(2,3), mean)

Mie_set_fore$train_female_rmse = cbind(Mie_set_fore$train_female_rmse, 
                                       Mie_set_multi_fore$train_multi_fdm_female_rmse, 
                                       Mie_set_mfdm_fore$train_mfdm_female_rmse)
Mie_set_fore$train_male_rmse = cbind(Mie_set_fore$train_male_rmse, 
                                     Mie_set_multi_fore$train_multi_fdm_male_rmse,
                                     Mie_set_mfdm_fore$train_mfdm_male_rmse)
colnames(Mie_set_fore$train_female_rmse) = colnames(Mie_set_fore$train_male_rmse) = 
  c("M", "h0", "h1", "h2", "ac", "lc", "dt", "dxt", "e0", "none", "fdm", "M_fdm", "pr", 
    "mfts", "mfdm")

# Shiga

Shiga_set_fore$train_female_fore[[14]] = Shiga_set_multi_fore$train_multi_fdm_female
Shiga_set_fore$train_male_fore[[14]] = Shiga_set_multi_fore$train_multi_fdm_male
Shiga_set_fore$train_female_fore[[15]] = apply(Shiga_set_mfdm_fore$train_mfdm_female, c(2,3), mean)
Shiga_set_fore$train_male_fore[[15]] = apply(Shiga_set_mfdm_fore$train_mfdm_male, c(2,3), mean)

Shiga_set_fore$train_female_rmse = cbind(Shiga_set_fore$train_female_rmse, 
                                         Shiga_set_multi_fore$train_multi_fdm_female_rmse, 
                                         Shiga_set_mfdm_fore$train_mfdm_female_rmse)
Shiga_set_fore$train_male_rmse = cbind(Shiga_set_fore$train_male_rmse, 
                                       Shiga_set_multi_fore$train_multi_fdm_male_rmse,
                                       Shiga_set_mfdm_fore$train_mfdm_male_rmse)
colnames(Shiga_set_fore$train_female_rmse) = colnames(Shiga_set_fore$train_male_rmse) = 
  c("M", "h0", "h1", "h2", "ac", "lc", "dt", "dxt", "e0", "none", "fdm", "M_fdm", "pr", 
    "mfts", "mfdm")

# Kyoto

Kyoto_set_fore$train_female_fore[[14]] = Kyoto_set_multi_fore$train_multi_fdm_female
Kyoto_set_fore$train_male_fore[[14]] = Kyoto_set_multi_fore$train_multi_fdm_male
Kyoto_set_fore$train_female_fore[[15]] = apply(Kyoto_set_mfdm_fore$train_mfdm_female, c(2,3), mean)
Kyoto_set_fore$train_male_fore[[15]] = apply(Kyoto_set_mfdm_fore$train_mfdm_male, c(2,3), mean)

Kyoto_set_fore$train_female_rmse = cbind(Kyoto_set_fore$train_female_rmse, 
                                         Kyoto_set_multi_fore$train_multi_fdm_female_rmse, 
                                         Kyoto_set_mfdm_fore$train_mfdm_female_rmse)
Kyoto_set_fore$train_male_rmse = cbind(Kyoto_set_fore$train_male_rmse, 
                                       Kyoto_set_multi_fore$train_multi_fdm_male_rmse,
                                       Kyoto_set_mfdm_fore$train_mfdm_male_rmse)
colnames(Kyoto_set_fore$train_female_rmse) = colnames(Kyoto_set_fore$train_male_rmse) = 
  c("M", "h0", "h1", "h2", "ac", "lc", "dt", "dxt", "e0", "none", "fdm", "M_fdm", "pr", 
    "mfts", "mfdm")

# Osaka

Osaka_set_fore$train_female_fore[[14]] = Osaka_set_multi_fore$train_multi_fdm_female
Osaka_set_fore$train_male_fore[[14]] = Osaka_set_multi_fore$train_multi_fdm_male
Osaka_set_fore$train_female_fore[[15]] = apply(Osaka_set_mfdm_fore$train_mfdm_female, c(2,3), mean)
Osaka_set_fore$train_male_fore[[15]] = apply(Osaka_set_mfdm_fore$train_mfdm_male, c(2,3), mean)

Osaka_set_fore$train_female_rmse = cbind(Osaka_set_fore$train_female_rmse, 
                                         Osaka_set_multi_fore$train_multi_fdm_female_rmse, 
                                         Osaka_set_mfdm_fore$train_mfdm_female_rmse)
Osaka_set_fore$train_male_rmse = cbind(Osaka_set_fore$train_male_rmse, 
                                       Osaka_set_multi_fore$train_multi_fdm_male_rmse,
                                       Osaka_set_mfdm_fore$train_mfdm_male_rmse)
colnames(Osaka_set_fore$train_female_rmse) = colnames(Osaka_set_fore$train_male_rmse) = 
  c("M", "h0", "h1", "h2", "ac", "lc", "dt", "dxt", "e0", "none", "fdm", "M_fdm", "pr", 
    "mfts", "mfdm")

# Hyogo

Hyogo_set_fore$train_female_fore[[14]] = Hyogo_set_multi_fore$train_multi_fdm_female
Hyogo_set_fore$train_male_fore[[14]] = Hyogo_set_multi_fore$train_multi_fdm_male
Hyogo_set_fore$train_female_fore[[15]] = apply(Hyogo_set_mfdm_fore$train_mfdm_female, c(2,3), mean)
Hyogo_set_fore$train_male_fore[[15]] = apply(Hyogo_set_mfdm_fore$train_mfdm_male, c(2,3), mean)

Hyogo_set_fore$train_female_rmse = cbind(Hyogo_set_fore$train_female_rmse, 
                                         Hyogo_set_multi_fore$train_multi_fdm_female_rmse, 
                                         Hyogo_set_mfdm_fore$train_mfdm_female_rmse)
Hyogo_set_fore$train_male_rmse = cbind(Hyogo_set_fore$train_male_rmse, 
                                       Hyogo_set_multi_fore$train_multi_fdm_male_rmse,
                                       Hyogo_set_mfdm_fore$train_mfdm_male_rmse)
colnames(Hyogo_set_fore$train_female_rmse) = colnames(Hyogo_set_fore$train_male_rmse) = 
  c("M", "h0", "h1", "h2", "ac", "lc", "dt", "dxt", "e0", "none", "fdm", "M_fdm", "pr", 
    "mfts", "mfdm")

# Nara

Nara_set_fore$train_female_fore[[14]] = Nara_set_multi_fore$train_multi_fdm_female
Nara_set_fore$train_male_fore[[14]] = Nara_set_multi_fore$train_multi_fdm_male
Nara_set_fore$train_female_fore[[15]] = apply(Nara_set_mfdm_fore$train_mfdm_female, c(2,3), mean)
Nara_set_fore$train_male_fore[[15]] = apply(Nara_set_mfdm_fore$train_mfdm_male, c(2,3), mean)

Nara_set_fore$train_female_rmse = cbind(Nara_set_fore$train_female_rmse, 
                                        Nara_set_multi_fore$train_multi_fdm_female_rmse, 
                                        Nara_set_mfdm_fore$train_mfdm_female_rmse)
Nara_set_fore$train_male_rmse = cbind(Nara_set_fore$train_male_rmse, 
                                      Nara_set_multi_fore$train_multi_fdm_male_rmse,
                                      Nara_set_mfdm_fore$train_mfdm_male_rmse)
colnames(Nara_set_fore$train_female_rmse) = colnames(Nara_set_fore$train_male_rmse) = 
  c("M", "h0", "h1", "h2", "ac", "lc", "dt", "dxt", "e0", "none", "fdm", "M_fdm", "pr", 
    "mfts", "mfdm")

# Wakayama

Wakayama_set_fore$train_female_fore[[14]] = Wakayama_set_multi_fore$train_multi_fdm_female
Wakayama_set_fore$train_male_fore[[14]] = Wakayama_set_multi_fore$train_multi_fdm_male
Wakayama_set_fore$train_female_fore[[15]] = apply(Wakayama_set_mfdm_fore$train_mfdm_female, c(2,3), mean)
Wakayama_set_fore$train_male_fore[[15]] = apply(Wakayama_set_mfdm_fore$train_mfdm_male, c(2,3), mean)

Wakayama_set_fore$train_female_rmse = cbind(Wakayama_set_fore$train_female_rmse, 
                                            Wakayama_set_multi_fore$train_multi_fdm_female_rmse, 
                                            Wakayama_set_mfdm_fore$train_mfdm_female_rmse)
Wakayama_set_fore$train_male_rmse = cbind(Wakayama_set_fore$train_male_rmse, 
                                          Wakayama_set_multi_fore$train_multi_fdm_male_rmse,
                                          Wakayama_set_mfdm_fore$train_mfdm_male_rmse)
colnames(Wakayama_set_fore$train_female_rmse) = colnames(Wakayama_set_fore$train_male_rmse) = 
  c("M", "h0", "h1", "h2", "ac", "lc", "dt", "dxt", "e0", "none", "fdm", "M_fdm", "pr", 
    "mfts", "mfdm")

# Tottori

Tottori_set_fore$train_female_fore[[14]] = Tottori_set_multi_fore$train_multi_fdm_female
Tottori_set_fore$train_male_fore[[14]] = Tottori_set_multi_fore$train_multi_fdm_male
Tottori_set_fore$train_female_fore[[15]] = apply(Tottori_set_mfdm_fore$train_mfdm_female, c(2,3), mean)
Tottori_set_fore$train_male_fore[[15]] = apply(Tottori_set_mfdm_fore$train_mfdm_male, c(2,3), mean)

Tottori_set_fore$train_female_rmse = cbind(Tottori_set_fore$train_female_rmse, 
                                           Tottori_set_multi_fore$train_multi_fdm_female_rmse, 
                                           Tottori_set_mfdm_fore$train_mfdm_female_rmse)
Tottori_set_fore$train_male_rmse = cbind(Tottori_set_fore$train_male_rmse, 
                                         Tottori_set_multi_fore$train_multi_fdm_male_rmse,
                                         Tottori_set_mfdm_fore$train_mfdm_male_rmse)
colnames(Tottori_set_fore$train_female_rmse) = colnames(Tottori_set_fore$train_male_rmse) = 
  c("M", "h0", "h1", "h2", "ac", "lc", "dt", "dxt", "e0", "none", "fdm", "M_fdm", "pr", 
    "mfts", "mfdm")

# Shimane

Shimane_set_fore$train_female_fore[[14]] = Shimane_set_multi_fore$train_multi_fdm_female
Shimane_set_fore$train_male_fore[[14]] = Shimane_set_multi_fore$train_multi_fdm_male
Shimane_set_fore$train_female_fore[[15]] = apply(Shimane_set_mfdm_fore$train_mfdm_female, c(2,3), mean)
Shimane_set_fore$train_male_fore[[15]] = apply(Shimane_set_mfdm_fore$train_mfdm_male, c(2,3), mean)

Shimane_set_fore$train_female_rmse = cbind(Shimane_set_fore$train_female_rmse, 
                                           Shimane_set_multi_fore$train_multi_fdm_female_rmse, 
                                           Shimane_set_mfdm_fore$train_mfdm_female_rmse)
Shimane_set_fore$train_male_rmse = cbind(Shimane_set_fore$train_male_rmse, 
                                         Shimane_set_multi_fore$train_multi_fdm_male_rmse,
                                         Shimane_set_mfdm_fore$train_mfdm_male_rmse)
colnames(Shimane_set_fore$train_female_rmse) = colnames(Shimane_set_fore$train_male_rmse) = 
  c("M", "h0", "h1", "h2", "ac", "lc", "dt", "dxt", "e0", "none", "fdm", "M_fdm", "pr", 
    "mfts", "mfdm")

# Okayama

Okayama_set_fore$train_female_fore[[14]] = Okayama_set_multi_fore$train_multi_fdm_female
Okayama_set_fore$train_male_fore[[14]] = Okayama_set_multi_fore$train_multi_fdm_male
Okayama_set_fore$train_female_fore[[15]] = apply(Okayama_set_mfdm_fore$train_mfdm_female, c(2,3), mean)
Okayama_set_fore$train_male_fore[[15]] = apply(Okayama_set_mfdm_fore$train_mfdm_male, c(2,3), mean)

Okayama_set_fore$train_female_rmse = cbind(Okayama_set_fore$train_female_rmse, 
                                           Okayama_set_multi_fore$train_multi_fdm_female_rmse, 
                                           Okayama_set_mfdm_fore$train_mfdm_female_rmse)
Okayama_set_fore$train_male_rmse = cbind(Okayama_set_fore$train_male_rmse, 
                                         Okayama_set_multi_fore$train_multi_fdm_male_rmse,
                                         Okayama_set_mfdm_fore$train_mfdm_male_rmse)
colnames(Okayama_set_fore$train_female_rmse) = colnames(Okayama_set_fore$train_male_rmse) = 
  c("M", "h0", "h1", "h2", "ac", "lc", "dt", "dxt", "e0", "none", "fdm", "M_fdm", "pr", 
    "mfts", "mfdm")

# Hiroshima

Hiroshima_set_fore$train_female_fore[[14]] = Hiroshima_set_multi_fore$train_multi_fdm_female
Hiroshima_set_fore$train_male_fore[[14]] = Hiroshima_set_multi_fore$train_multi_fdm_male
Hiroshima_set_fore$train_female_fore[[15]] = apply(Hiroshima_set_mfdm_fore$train_mfdm_female, c(2,3), mean)
Hiroshima_set_fore$train_male_fore[[15]] = apply(Hiroshima_set_mfdm_fore$train_mfdm_male, c(2,3), mean)

Hiroshima_set_fore$train_female_rmse = cbind(Hiroshima_set_fore$train_female_rmse, 
                                             Hiroshima_set_multi_fore$train_multi_fdm_female_rmse, 
                                             Hiroshima_set_mfdm_fore$train_mfdm_female_rmse)
Hiroshima_set_fore$train_male_rmse = cbind(Hiroshima_set_fore$train_male_rmse, 
                                           Hiroshima_set_multi_fore$train_multi_fdm_male_rmse,
                                           Hiroshima_set_mfdm_fore$train_mfdm_male_rmse)
colnames(Hiroshima_set_fore$train_female_rmse) = colnames(Hiroshima_set_fore$train_male_rmse) = 
  c("M", "h0", "h1", "h2", "ac", "lc", "dt", "dxt", "e0", "none", "fdm", "M_fdm", "pr", 
    "mfts", "mfdm")

# Yamaguchi

Yamaguchi_set_fore$train_female_fore[[14]] = Yamaguchi_set_multi_fore$train_multi_fdm_female
Yamaguchi_set_fore$train_male_fore[[14]] = Yamaguchi_set_multi_fore$train_multi_fdm_male
Yamaguchi_set_fore$train_female_fore[[15]] = apply(Yamaguchi_set_mfdm_fore$train_mfdm_female, c(2,3), mean)
Yamaguchi_set_fore$train_male_fore[[15]] = apply(Yamaguchi_set_mfdm_fore$train_mfdm_male, c(2,3), mean)

Yamaguchi_set_fore$train_female_rmse = cbind(Yamaguchi_set_fore$train_female_rmse, 
                                             Yamaguchi_set_multi_fore$train_multi_fdm_female_rmse, 
                                             Yamaguchi_set_mfdm_fore$train_mfdm_female_rmse)
Yamaguchi_set_fore$train_male_rmse = cbind(Yamaguchi_set_fore$train_male_rmse, 
                                           Yamaguchi_set_multi_fore$train_multi_fdm_male_rmse,
                                           Yamaguchi_set_mfdm_fore$train_mfdm_male_rmse)
colnames(Yamaguchi_set_fore$train_female_rmse) = colnames(Yamaguchi_set_fore$train_male_rmse) = 
  c("M", "h0", "h1", "h2", "ac", "lc", "dt", "dxt", "e0", "none", "fdm", "M_fdm", "pr", 
    "mfts", "mfdm")

# Tokushima

Tokushima_set_fore$train_female_fore[[14]] = Tokushima_set_multi_fore$train_multi_fdm_female
Tokushima_set_fore$train_male_fore[[14]] = Tokushima_set_multi_fore$train_multi_fdm_male
Tokushima_set_fore$train_female_fore[[15]] = apply(Tokushima_set_mfdm_fore$train_mfdm_female, c(2,3), mean)
Tokushima_set_fore$train_male_fore[[15]] = apply(Tokushima_set_mfdm_fore$train_mfdm_male, c(2,3), mean)

Tokushima_set_fore$train_female_rmse = cbind(Tokushima_set_fore$train_female_rmse, 
                                             Tokushima_set_multi_fore$train_multi_fdm_female_rmse, 
                                             Tokushima_set_mfdm_fore$train_mfdm_female_rmse)
Tokushima_set_fore$train_male_rmse = cbind(Tokushima_set_fore$train_male_rmse, 
                                           Tokushima_set_multi_fore$train_multi_fdm_male_rmse,
                                           Tokushima_set_mfdm_fore$train_mfdm_male_rmse)
colnames(Tokushima_set_fore$train_female_rmse) = colnames(Tokushima_set_fore$train_male_rmse) = 
  c("M", "h0", "h1", "h2", "ac", "lc", "dt", "dxt", "e0", "none", "fdm", "M_fdm", "pr", 
    "mfts", "mfdm")

# Kagawa

Kagawa_set_fore$train_female_fore[[14]] = Kagawa_set_multi_fore$train_multi_fdm_female
Kagawa_set_fore$train_male_fore[[14]] = Kagawa_set_multi_fore$train_multi_fdm_male
Kagawa_set_fore$train_female_fore[[15]] = apply(Kagawa_set_mfdm_fore$train_mfdm_female, c(2,3), mean)
Kagawa_set_fore$train_male_fore[[15]] = apply(Kagawa_set_mfdm_fore$train_mfdm_male, c(2,3), mean)

Kagawa_set_fore$train_female_rmse = cbind(Kagawa_set_fore$train_female_rmse, 
                                          Kagawa_set_multi_fore$train_multi_fdm_female_rmse, 
                                          Kagawa_set_mfdm_fore$train_mfdm_female_rmse)
Kagawa_set_fore$train_male_rmse = cbind(Kagawa_set_fore$train_male_rmse, 
                                        Kagawa_set_multi_fore$train_multi_fdm_male_rmse,
                                        Kagawa_set_mfdm_fore$train_mfdm_male_rmse)
colnames(Kagawa_set_fore$train_female_rmse) = colnames(Kagawa_set_fore$train_male_rmse) = 
  c("M", "h0", "h1", "h2", "ac", "lc", "dt", "dxt", "e0", "none", "fdm", "M_fdm", "pr", 
    "mfts", "mfdm")

# Ehime

Ehime_set_fore$train_female_fore[[14]] = Ehime_set_multi_fore$train_multi_fdm_female
Ehime_set_fore$train_male_fore[[14]] = Ehime_set_multi_fore$train_multi_fdm_male
Ehime_set_fore$train_female_fore[[15]] = apply(Ehime_set_mfdm_fore$train_mfdm_female, c(2,3), mean)
Ehime_set_fore$train_male_fore[[15]] = apply(Ehime_set_mfdm_fore$train_mfdm_male, c(2,3), mean)

Ehime_set_fore$train_female_rmse = cbind(Ehime_set_fore$train_female_rmse, 
                                         Ehime_set_multi_fore$train_multi_fdm_female_rmse, 
                                         Ehime_set_mfdm_fore$train_mfdm_female_rmse)
Ehime_set_fore$train_male_rmse = cbind(Ehime_set_fore$train_male_rmse, 
                                       Ehime_set_multi_fore$train_multi_fdm_male_rmse,
                                       Ehime_set_mfdm_fore$train_mfdm_male_rmse)
colnames(Ehime_set_fore$train_female_rmse) = colnames(Ehime_set_fore$train_male_rmse) = 
  c("M", "h0", "h1", "h2", "ac", "lc", "dt", "dxt", "e0", "none", "fdm", "M_fdm", "pr", 
    "mfts", "mfdm")

# Kochi

Kochi_set_fore$train_female_fore[[14]] = Kochi_set_multi_fore$train_multi_fdm_female
Kochi_set_fore$train_male_fore[[14]] = Kochi_set_multi_fore$train_multi_fdm_male
Kochi_set_fore$train_female_fore[[15]] = apply(Kochi_set_mfdm_fore$train_mfdm_female, c(2,3), mean)
Kochi_set_fore$train_male_fore[[15]] = apply(Kochi_set_mfdm_fore$train_mfdm_male, c(2,3), mean)

Kochi_set_fore$train_female_rmse = cbind(Kochi_set_fore$train_female_rmse, 
                                         Kochi_set_multi_fore$train_multi_fdm_female_rmse, 
                                         Kochi_set_mfdm_fore$train_mfdm_female_rmse)
Kochi_set_fore$train_male_rmse = cbind(Kochi_set_fore$train_male_rmse, 
                                       Kochi_set_multi_fore$train_multi_fdm_male_rmse,
                                       Kochi_set_mfdm_fore$train_mfdm_male_rmse)
colnames(Kochi_set_fore$train_female_rmse) = colnames(Kochi_set_fore$train_male_rmse) = 
  c("M", "h0", "h1", "h2", "ac", "lc", "dt", "dxt", "e0", "none", "fdm", "M_fdm", "pr", 
    "mfts", "mfdm")

# Fukuoka

Fukuoka_set_fore$train_female_fore[[14]] = Fukuoka_set_multi_fore$train_multi_fdm_female
Fukuoka_set_fore$train_male_fore[[14]] = Fukuoka_set_multi_fore$train_multi_fdm_male
Fukuoka_set_fore$train_female_fore[[15]] = apply(Fukuoka_set_mfdm_fore$train_mfdm_female, c(2,3), mean)
Fukuoka_set_fore$train_male_fore[[15]] = apply(Fukuoka_set_mfdm_fore$train_mfdm_male, c(2,3), mean)

Fukuoka_set_fore$train_female_rmse = cbind(Fukuoka_set_fore$train_female_rmse, 
                                           Fukuoka_set_multi_fore$train_multi_fdm_female_rmse, 
                                           Fukuoka_set_mfdm_fore$train_mfdm_female_rmse)
Fukuoka_set_fore$train_male_rmse = cbind(Fukuoka_set_fore$train_male_rmse, 
                                         Fukuoka_set_multi_fore$train_multi_fdm_male_rmse,
                                         Fukuoka_set_mfdm_fore$train_mfdm_male_rmse)
colnames(Fukuoka_set_fore$train_female_rmse) = colnames(Fukuoka_set_fore$train_male_rmse) = 
  c("M", "h0", "h1", "h2", "ac", "lc", "dt", "dxt", "e0", "none", "fdm", "M_fdm", "pr", 
    "mfts", "mfdm")

# Saga

Saga_set_fore$train_female_fore[[14]] = Saga_set_multi_fore$train_multi_fdm_female
Saga_set_fore$train_male_fore[[14]] = Saga_set_multi_fore$train_multi_fdm_male
Saga_set_fore$train_female_fore[[15]] = apply(Saga_set_mfdm_fore$train_mfdm_female, c(2,3), mean)
Saga_set_fore$train_male_fore[[15]] = apply(Saga_set_mfdm_fore$train_mfdm_male, c(2,3), mean)

Saga_set_fore$train_female_rmse = cbind(Saga_set_fore$train_female_rmse, 
                                        Saga_set_multi_fore$train_multi_fdm_female_rmse, 
                                        Saga_set_mfdm_fore$train_mfdm_female_rmse)
Saga_set_fore$train_male_rmse = cbind(Saga_set_fore$train_male_rmse, 
                                      Saga_set_multi_fore$train_multi_fdm_male_rmse,
                                      Saga_set_mfdm_fore$train_mfdm_male_rmse)
colnames(Saga_set_fore$train_female_rmse) = colnames(Saga_set_fore$train_male_rmse) = 
  c("M", "h0", "h1", "h2", "ac", "lc", "dt", "dxt", "e0", "none", "fdm", "M_fdm", "pr", 
    "mfts", "mfdm")

# Nagasaki

Nagasaki_set_fore$train_female_fore[[14]] = Nagasaki_set_multi_fore$train_multi_fdm_female
Nagasaki_set_fore$train_male_fore[[14]] = Nagasaki_set_multi_fore$train_multi_fdm_male
Nagasaki_set_fore$train_female_fore[[15]] = apply(Nagasaki_set_mfdm_fore$train_mfdm_female, c(2,3), mean)
Nagasaki_set_fore$train_male_fore[[15]] = apply(Nagasaki_set_mfdm_fore$train_mfdm_male, c(2,3), mean)

Nagasaki_set_fore$train_female_rmse = cbind(Nagasaki_set_fore$train_female_rmse, 
                                            Nagasaki_set_multi_fore$train_multi_fdm_female_rmse, 
                                            Nagasaki_set_mfdm_fore$train_mfdm_female_rmse)
Nagasaki_set_fore$train_male_rmse = cbind(Nagasaki_set_fore$train_male_rmse, 
                                          Nagasaki_set_multi_fore$train_multi_fdm_male_rmse,
                                          Nagasaki_set_mfdm_fore$train_mfdm_male_rmse)
colnames(Nagasaki_set_fore$train_female_rmse) = colnames(Nagasaki_set_fore$train_male_rmse) = 
  c("M", "h0", "h1", "h2", "ac", "lc", "dt", "dxt", "e0", "none", "fdm", "M_fdm", "pr", 
    "mfts", "mfdm")

# Kumamoto

Kumamoto_set_fore$train_female_fore[[14]] = Kumamoto_set_multi_fore$train_multi_fdm_female
Kumamoto_set_fore$train_male_fore[[14]] = Kumamoto_set_multi_fore$train_multi_fdm_male
Kumamoto_set_fore$train_female_fore[[15]] = apply(Kumamoto_set_mfdm_fore$train_mfdm_female, c(2,3), mean)
Kumamoto_set_fore$train_male_fore[[15]] = apply(Kumamoto_set_mfdm_fore$train_mfdm_male, c(2,3), mean)

Kumamoto_set_fore$train_female_rmse = cbind(Kumamoto_set_fore$train_female_rmse, 
                                            Kumamoto_set_multi_fore$train_multi_fdm_female_rmse, 
                                            Kumamoto_set_mfdm_fore$train_mfdm_female_rmse)
Kumamoto_set_fore$train_male_rmse = cbind(Kumamoto_set_fore$train_male_rmse, 
                                          Kumamoto_set_multi_fore$train_multi_fdm_male_rmse,
                                          Kumamoto_set_mfdm_fore$train_mfdm_male_rmse)
colnames(Kumamoto_set_fore$train_female_rmse) = colnames(Kumamoto_set_fore$train_male_rmse) = 
  c("M", "h0", "h1", "h2", "ac", "lc", "dt", "dxt", "e0", "none", "fdm", "M_fdm", "pr", 
    "mfts", "mfdm")

# Oita

Oita_set_fore$train_female_fore[[14]] = Oita_set_multi_fore$train_multi_fdm_female
Oita_set_fore$train_male_fore[[14]] = Oita_set_multi_fore$train_multi_fdm_male
Oita_set_fore$train_female_fore[[15]] = apply(Oita_set_mfdm_fore$train_mfdm_female, c(2,3), mean)
Oita_set_fore$train_male_fore[[15]] = apply(Oita_set_mfdm_fore$train_mfdm_male, c(2,3), mean)

Oita_set_fore$train_female_rmse = cbind(Oita_set_fore$train_female_rmse, 
                                        Oita_set_multi_fore$train_multi_fdm_female_rmse, 
                                        Oita_set_mfdm_fore$train_mfdm_female_rmse)
Oita_set_fore$train_male_rmse = cbind(Oita_set_fore$train_male_rmse, 
                                      Oita_set_multi_fore$train_multi_fdm_male_rmse,
                                      Oita_set_mfdm_fore$train_mfdm_male_rmse)
colnames(Oita_set_fore$train_female_rmse) = colnames(Oita_set_fore$train_male_rmse) = 
  c("M", "h0", "h1", "h2", "ac", "lc", "dt", "dxt", "e0", "none", "fdm", "M_fdm", "pr", 
    "mfts", "mfdm")

# Miyazaki

Miyazaki_set_fore$train_female_fore[[14]] = Miyazaki_set_multi_fore$train_multi_fdm_female
Miyazaki_set_fore$train_male_fore[[14]] = Miyazaki_set_multi_fore$train_multi_fdm_male
Miyazaki_set_fore$train_female_fore[[15]] = apply(Miyazaki_set_mfdm_fore$train_mfdm_female, c(2,3), mean)
Miyazaki_set_fore$train_male_fore[[15]] = apply(Miyazaki_set_mfdm_fore$train_mfdm_male, c(2,3), mean)

Miyazaki_set_fore$train_female_rmse = cbind(Miyazaki_set_fore$train_female_rmse, 
                                            Miyazaki_set_multi_fore$train_multi_fdm_female_rmse, 
                                            Miyazaki_set_mfdm_fore$train_mfdm_female_rmse)
Miyazaki_set_fore$train_male_rmse = cbind(Miyazaki_set_fore$train_male_rmse, 
                                          Miyazaki_set_multi_fore$train_multi_fdm_male_rmse,
                                          Miyazaki_set_mfdm_fore$train_mfdm_male_rmse)
colnames(Miyazaki_set_fore$train_female_rmse) = colnames(Miyazaki_set_fore$train_male_rmse) = 
  c("M", "h0", "h1", "h2", "ac", "lc", "dt", "dxt", "e0", "none", "fdm", "M_fdm", "pr", 
    "mfts", "mfdm")

# Kagoshima

Kagoshima_set_fore$train_female_fore[[14]] = Kagoshima_set_multi_fore$train_multi_fdm_female
Kagoshima_set_fore$train_male_fore[[14]] = Kagoshima_set_multi_fore$train_multi_fdm_male
Kagoshima_set_fore$train_female_fore[[15]] = apply(Kagoshima_set_mfdm_fore$train_mfdm_female, c(2,3), mean)
Kagoshima_set_fore$train_male_fore[[15]] = apply(Kagoshima_set_mfdm_fore$train_mfdm_male, c(2,3), mean)

Kagoshima_set_fore$train_female_rmse = cbind(Kagoshima_set_fore$train_female_rmse, 
                                             Kagoshima_set_multi_fore$train_multi_fdm_female_rmse, 
                                             Kagoshima_set_mfdm_fore$train_mfdm_female_rmse)
Kagoshima_set_fore$train_male_rmse = cbind(Kagoshima_set_fore$train_male_rmse, 
                                           Kagoshima_set_multi_fore$train_multi_fdm_male_rmse,
                                           Kagoshima_set_mfdm_fore$train_mfdm_male_rmse)
colnames(Kagoshima_set_fore$train_female_rmse) = colnames(Kagoshima_set_fore$train_male_rmse) = 
  c("M", "h0", "h1", "h2", "ac", "lc", "dt", "dxt", "e0", "none", "fdm", "M_fdm", "pr", 
    "mfts", "mfdm")

# Okinawa

Okinawa_set_fore$train_female_fore[[14]] = Okinawa_set_multi_fore$train_multi_fdm_female
Okinawa_set_fore$train_male_fore[[14]] = Okinawa_set_multi_fore$train_multi_fdm_male
Okinawa_set_fore$train_female_fore[[15]] = apply(Okinawa_set_mfdm_fore$train_mfdm_female, c(2,3), mean)
Okinawa_set_fore$train_male_fore[[15]] = apply(Okinawa_set_mfdm_fore$train_mfdm_male, c(2,3), mean)

Okinawa_set_fore$train_female_rmse = cbind(Okinawa_set_fore$train_female_rmse, 
                                           Okinawa_set_multi_fore$train_multi_fdm_female_rmse, 
                                           Okinawa_set_mfdm_fore$train_mfdm_female_rmse)
Okinawa_set_fore$train_male_rmse = cbind(Okinawa_set_fore$train_male_rmse, 
                                         Okinawa_set_multi_fore$train_multi_fdm_male_rmse,
                                         Okinawa_set_mfdm_fore$train_mfdm_male_rmse)
colnames(Okinawa_set_fore$train_female_rmse) = colnames(Okinawa_set_fore$train_male_rmse) = 
  c("M", "h0", "h1", "h2", "ac", "lc", "dt", "dxt", "e0", "none", "fdm", "M_fdm", "pr", 
    "mfts", "mfdm")

#################################################
# Models 1-13 are implemented
# Now adding Models 14-15 for interval forecasts
# Japan
#################################################

# female

Japan_set_interval_fore$train_female_fore_lb[[14]] = (mfdm_female_PI_out[[1]])[,1,]
Japan_set_interval_fore$train_female_fore_lb[[15]] = multi_female_PI_lb[1,,]

Japan_set_interval_fore$train_female_fore_ub[[14]] = (mfdm_female_PI_out[[1]])[,2,]
Japan_set_interval_fore$train_female_fore_ub[[15]] = multi_female_PI_ub[1,,]

# male

Japan_set_interval_fore$train_male_fore_lb[[14]] = (mfdm_male_PI_out[[1]])[,1,]
Japan_set_interval_fore$train_male_fore_lb[[15]] = multi_male_PI_lb[1,,]

Japan_set_interval_fore$train_male_fore_ub[[14]] = (mfdm_male_PI_out[[1]])[,2,]
Japan_set_interval_fore$train_male_fore_ub[[15]] = multi_male_PI_ub[1,,]


###########
# Hokkaido
###########

# female

Hokkaido_set_interval_fore$train_female_fore_lb[[14]] = (mfdm_female_PI_out[[2]])[,1,]
Hokkaido_set_interval_fore$train_female_fore_lb[[15]] = multi_female_PI_lb[2,,]

Hokkaido_set_interval_fore$train_female_fore_ub[[14]] = (mfdm_female_PI_out[[2]])[,2,]
Hokkaido_set_interval_fore$train_female_fore_ub[[15]] = multi_female_PI_ub[2,,]

# male

Hokkaido_set_interval_fore$train_male_fore_lb[[14]] = (mfdm_male_PI_out[[2]])[,1,]
Hokkaido_set_interval_fore$train_male_fore_lb[[15]] = multi_male_PI_lb[2,,]

Hokkaido_set_interval_fore$train_male_fore_ub[[14]] = (mfdm_male_PI_out[[2]])[,2,]
Hokkaido_set_interval_fore$train_male_fore_ub[[15]] = multi_male_PI_ub[2,,]


########
# Aomori
########

# female

Aomori_set_interval_fore$train_female_fore_lb[[14]] = (mfdm_female_PI_out[[3]])[,1,]
Aomori_set_interval_fore$train_female_fore_lb[[15]] = multi_female_PI_lb[3,,]

Aomori_set_interval_fore$train_female_fore_ub[[14]] = (mfdm_female_PI_out[[3]])[,2,]
Aomori_set_interval_fore$train_female_fore_ub[[15]] = multi_female_PI_ub[3,,]

# male

Aomori_set_interval_fore$train_male_fore_lb[[14]] = (mfdm_male_PI_out[[3]])[,1,]
Aomori_set_interval_fore$train_male_fore_lb[[15]] = multi_male_PI_lb[3,,]

Aomori_set_interval_fore$train_male_fore_ub[[14]] = (mfdm_male_PI_out[[3]])[,2,]
Aomori_set_interval_fore$train_male_fore_ub[[15]] = multi_male_PI_ub[3,,]


########
# Iwate
########

# female

Iwate_set_interval_fore$train_female_fore_lb[[14]] = (mfdm_female_PI_out[[4]])[,1,]
Iwate_set_interval_fore$train_female_fore_lb[[15]] = multi_female_PI_lb[4,,]

Iwate_set_interval_fore$train_female_fore_ub[[14]] = (mfdm_female_PI_out[[4]])[,2,]
Iwate_set_interval_fore$train_female_fore_ub[[15]] = multi_female_PI_ub[4,,]

# male

Iwate_set_interval_fore$train_male_fore_lb[[14]] = (mfdm_male_PI_out[[4]])[,1,]
Iwate_set_interval_fore$train_male_fore_lb[[15]] = multi_male_PI_lb[4,,]

Iwate_set_interval_fore$train_male_fore_ub[[14]] = (mfdm_male_PI_out[[4]])[,2,]
Iwate_set_interval_fore$train_male_fore_ub[[15]] = multi_male_PI_ub[4,,]


########
# Miyagi
########

# female

Miyagi_set_interval_fore$train_female_fore_lb[[14]] = (mfdm_female_PI_out[[5]])[,1,]
Miyagi_set_interval_fore$train_female_fore_lb[[15]] = multi_female_PI_lb[5,,]

Miyagi_set_interval_fore$train_female_fore_ub[[14]] = (mfdm_female_PI_out[[5]])[,2,]
Miyagi_set_interval_fore$train_female_fore_ub[[15]] = multi_female_PI_ub[5,,]

# male

Miyagi_set_interval_fore$train_male_fore_lb[[14]] = (mfdm_male_PI_out[[5]])[,1,]
Miyagi_set_interval_fore$train_male_fore_lb[[15]] = multi_male_PI_lb[5,,]

Miyagi_set_interval_fore$train_male_fore_ub[[14]] = (mfdm_male_PI_out[[5]])[,2,]
Miyagi_set_interval_fore$train_male_fore_ub[[15]] = multi_male_PI_ub[5,,]


########
# Akita
########

# female

Akita_set_interval_fore$train_female_fore_lb[[14]] = (mfdm_female_PI_out[[6]])[,1,]
Akita_set_interval_fore$train_female_fore_lb[[15]] = multi_female_PI_lb[6,,]

Akita_set_interval_fore$train_female_fore_ub[[14]] = (mfdm_female_PI_out[[6]])[,2,]
Akita_set_interval_fore$train_female_fore_ub[[15]] = multi_female_PI_ub[6,,]

# male

Akita_set_interval_fore$train_male_fore_lb[[14]] = (mfdm_male_PI_out[[6]])[,1,]
Akita_set_interval_fore$train_male_fore_lb[[15]] = multi_male_PI_lb[6,,]

Akita_set_interval_fore$train_male_fore_ub[[14]] = (mfdm_male_PI_out[[6]])[,2,]
Akita_set_interval_fore$train_male_fore_ub[[15]] = multi_male_PI_ub[6,,]


###########
# Yamagata
###########

# female

Yamagata_set_interval_fore$train_female_fore_lb[[14]] = (mfdm_female_PI_out[[7]])[,1,]
Yamagata_set_interval_fore$train_female_fore_lb[[15]] = multi_female_PI_lb[7,,]

Yamagata_set_interval_fore$train_female_fore_ub[[14]] = (mfdm_female_PI_out[[7]])[,2,]
Yamagata_set_interval_fore$train_female_fore_ub[[15]] = multi_female_PI_ub[7,,]

# male

Yamagata_set_interval_fore$train_male_fore_lb[[14]] = (mfdm_male_PI_out[[7]])[,1,]
Yamagata_set_interval_fore$train_male_fore_lb[[15]] = multi_male_PI_lb[7,,]

Yamagata_set_interval_fore$train_male_fore_ub[[14]] = (mfdm_male_PI_out[[7]])[,2,]
Yamagata_set_interval_fore$train_male_fore_ub[[15]] = multi_male_PI_ub[7,,]


############
# Fukushima
############

# female

Fukushima_set_interval_fore$train_female_fore_lb[[14]] = (mfdm_female_PI_out[[8]])[,1,]
Fukushima_set_interval_fore$train_female_fore_lb[[15]] = multi_female_PI_lb[8,,]

Fukushima_set_interval_fore$train_female_fore_ub[[14]] = (mfdm_female_PI_out[[8]])[,2,]
Fukushima_set_interval_fore$train_female_fore_ub[[15]] = multi_female_PI_ub[8,,]

# male

Fukushima_set_interval_fore$train_male_fore_lb[[14]] = (mfdm_male_PI_out[[8]])[,1,]
Fukushima_set_interval_fore$train_male_fore_lb[[15]] = multi_male_PI_lb[8,,]

Fukushima_set_interval_fore$train_male_fore_ub[[14]] = (mfdm_male_PI_out[[8]])[,2,]
Fukushima_set_interval_fore$train_male_fore_ub[[15]] = multi_male_PI_ub[8,,]


##########
# Ibaraki
##########

# female

Ibaraki_set_interval_fore$train_female_fore_lb[[14]] = (mfdm_female_PI_out[[9]])[,1,]
Ibaraki_set_interval_fore$train_female_fore_lb[[15]] = multi_female_PI_lb[9,,]

Ibaraki_set_interval_fore$train_female_fore_ub[[14]] = (mfdm_female_PI_out[[9]])[,2,]
Ibaraki_set_interval_fore$train_female_fore_ub[[15]] = multi_female_PI_ub[9,,]

# male

Ibaraki_set_interval_fore$train_male_fore_lb[[14]] = (mfdm_male_PI_out[[9]])[,1,]
Ibaraki_set_interval_fore$train_male_fore_lb[[15]] = multi_male_PI_lb[9,,]

Ibaraki_set_interval_fore$train_male_fore_ub[[14]] = (mfdm_male_PI_out[[9]])[,2,]
Ibaraki_set_interval_fore$train_male_fore_ub[[15]] = multi_male_PI_ub[9,,]


#########
# Tochigi
#########

# female

Tochigi_set_interval_fore$train_female_fore_lb[[14]] = (mfdm_female_PI_out[[10]])[,1,]
Tochigi_set_interval_fore$train_female_fore_lb[[15]] = multi_female_PI_lb[10,,]

Tochigi_set_interval_fore$train_female_fore_ub[[14]] = (mfdm_female_PI_out[[10]])[,2,]
Tochigi_set_interval_fore$train_female_fore_ub[[15]] = multi_female_PI_ub[10,,]

# male

Tochigi_set_interval_fore$train_male_fore_lb[[14]] = (mfdm_male_PI_out[[10]])[,1,]
Tochigi_set_interval_fore$train_male_fore_lb[[15]] = multi_male_PI_lb[10,,]

Tochigi_set_interval_fore$train_male_fore_ub[[14]] = (mfdm_male_PI_out[[10]])[,2,]
Tochigi_set_interval_fore$train_male_fore_ub[[15]] = multi_male_PI_ub[10,,]


########
# Gunma
########

# female

Gunma_set_interval_fore$train_female_fore_lb[[14]] = (mfdm_female_PI_out[[11]])[,1,]
Gunma_set_interval_fore$train_female_fore_lb[[15]] = multi_female_PI_lb[11,,]

Gunma_set_interval_fore$train_female_fore_ub[[14]] = (mfdm_female_PI_out[[11]])[,2,]
Gunma_set_interval_fore$train_female_fore_ub[[15]] = multi_female_PI_ub[11,,]

# male

Gunma_set_interval_fore$train_male_fore_lb[[14]] = (mfdm_male_PI_out[[11]])[,1,]
Gunma_set_interval_fore$train_male_fore_lb[[15]] = multi_male_PI_lb[11,,]

Gunma_set_interval_fore$train_male_fore_ub[[14]] = (mfdm_male_PI_out[[11]])[,2,]
Gunma_set_interval_fore$train_male_fore_ub[[15]] = multi_male_PI_ub[11,,]


##########
# Saitama
##########

# female

Saitama_set_interval_fore$train_female_fore_lb[[14]] = (mfdm_female_PI_out[[12]])[,1,]
Saitama_set_interval_fore$train_female_fore_lb[[15]] = multi_female_PI_lb[12,,]

Saitama_set_interval_fore$train_female_fore_ub[[14]] = (mfdm_female_PI_out[[12]])[,2,]
Saitama_set_interval_fore$train_female_fore_ub[[15]] = multi_female_PI_ub[12,,]

# male

Saitama_set_interval_fore$train_male_fore_lb[[14]] = (mfdm_male_PI_out[[12]])[,1,]
Saitama_set_interval_fore$train_male_fore_lb[[15]] = multi_male_PI_lb[12,,]

Saitama_set_interval_fore$train_male_fore_ub[[14]] = (mfdm_male_PI_out[[12]])[,2,]
Saitama_set_interval_fore$train_male_fore_ub[[15]] = multi_male_PI_ub[12,,]


########
# Chiba
########

# female

Chiba_set_interval_fore$train_female_fore_lb[[14]] = (mfdm_female_PI_out[[13]])[,1,]
Chiba_set_interval_fore$train_female_fore_lb[[15]] = multi_female_PI_lb[13,,]

Chiba_set_interval_fore$train_female_fore_ub[[14]] = (mfdm_female_PI_out[[13]])[,2,]
Chiba_set_interval_fore$train_female_fore_ub[[15]] = multi_female_PI_ub[13,,]

# male

Chiba_set_interval_fore$train_male_fore_lb[[14]] = (mfdm_male_PI_out[[13]])[,1,]
Chiba_set_interval_fore$train_male_fore_lb[[15]] = multi_male_PI_lb[13,,]

Chiba_set_interval_fore$train_male_fore_ub[[14]] = (mfdm_male_PI_out[[13]])[,2,]
Chiba_set_interval_fore$train_male_fore_ub[[15]] = multi_male_PI_ub[13,,]


########
# Tokyo
########

# female

Tokyo_set_interval_fore$train_female_fore_lb[[14]] = (mfdm_female_PI_out[[14]])[,1,]
Tokyo_set_interval_fore$train_female_fore_lb[[15]] = multi_female_PI_lb[14,,]

Tokyo_set_interval_fore$train_female_fore_ub[[14]] = (mfdm_female_PI_out[[14]])[,2,]
Tokyo_set_interval_fore$train_female_fore_ub[[15]] = multi_female_PI_ub[14,,]

# male

Tokyo_set_interval_fore$train_male_fore_lb[[14]] = (mfdm_male_PI_out[[14]])[,1,]
Tokyo_set_interval_fore$train_male_fore_lb[[15]] = multi_male_PI_lb[14,,]

Tokyo_set_interval_fore$train_male_fore_ub[[14]] = (mfdm_male_PI_out[[14]])[,2,]
Tokyo_set_interval_fore$train_male_fore_ub[[15]] = multi_male_PI_ub[14,,]


###########
# Kanagawa
###########

# female

Kanagawa_set_interval_fore$train_female_fore_lb[[14]] = (mfdm_female_PI_out[[15]])[,1,]
Kanagawa_set_interval_fore$train_female_fore_lb[[15]] = multi_female_PI_lb[15,,]

Kanagawa_set_interval_fore$train_female_fore_ub[[14]] = (mfdm_female_PI_out[[15]])[,2,]
Kanagawa_set_interval_fore$train_female_fore_ub[[15]] = multi_female_PI_ub[15,,]

# male

Kanagawa_set_interval_fore$train_male_fore_lb[[14]] = (mfdm_male_PI_out[[15]])[,1,]
Kanagawa_set_interval_fore$train_male_fore_lb[[15]] = multi_male_PI_lb[15,,]

Kanagawa_set_interval_fore$train_male_fore_ub[[14]] = (mfdm_male_PI_out[[15]])[,2,]
Kanagawa_set_interval_fore$train_male_fore_ub[[15]] = multi_male_PI_ub[15,,]

##########
# Niigata
##########

# female

Niigata_set_interval_fore$train_female_fore_lb[[14]] = (mfdm_female_PI_out[[16]])[,1,]
Niigata_set_interval_fore$train_female_fore_lb[[15]] = multi_female_PI_lb[16,,]

Niigata_set_interval_fore$train_female_fore_ub[[14]] = (mfdm_female_PI_out[[16]])[,2,]
Niigata_set_interval_fore$train_female_fore_ub[[15]] = multi_female_PI_ub[16,,]

# male

Niigata_set_interval_fore$train_male_fore_lb[[14]] = (mfdm_male_PI_out[[16]])[,1,]
Niigata_set_interval_fore$train_male_fore_lb[[15]] = multi_male_PI_lb[16,,]

Niigata_set_interval_fore$train_male_fore_ub[[14]] = (mfdm_male_PI_out[[16]])[,2,]
Niigata_set_interval_fore$train_male_fore_ub[[15]] = multi_male_PI_ub[16,,]


#########
# Toyama
#########

# female

Toyama_set_interval_fore$train_female_fore_lb[[14]] = (mfdm_female_PI_out[[17]])[,1,]
Toyama_set_interval_fore$train_female_fore_lb[[15]] = multi_female_PI_lb[17,,]

Toyama_set_interval_fore$train_female_fore_ub[[14]] = (mfdm_female_PI_out[[17]])[,2,]
Toyama_set_interval_fore$train_female_fore_ub[[15]] = multi_female_PI_ub[17,,]

# male

Toyama_set_interval_fore$train_male_fore_lb[[14]] = (mfdm_male_PI_out[[17]])[,1,]
Toyama_set_interval_fore$train_male_fore_lb[[15]] = multi_male_PI_lb[17,,]

Toyama_set_interval_fore$train_male_fore_ub[[14]] = (mfdm_male_PI_out[[17]])[,2,]
Toyama_set_interval_fore$train_male_fore_ub[[15]] = multi_male_PI_ub[17,,]


###########
# Ishikawa
###########

# female

Ishikawa_set_interval_fore$train_female_fore_lb[[14]] = (mfdm_female_PI_out[[18]])[,1,]
Ishikawa_set_interval_fore$train_female_fore_lb[[15]] = multi_female_PI_lb[18,,]

Ishikawa_set_interval_fore$train_female_fore_ub[[14]] = (mfdm_female_PI_out[[18]])[,2,]
Ishikawa_set_interval_fore$train_female_fore_ub[[15]] = multi_female_PI_ub[18,,]

# male

Ishikawa_set_interval_fore$train_male_fore_lb[[14]] = (mfdm_male_PI_out[[18]])[,1,]
Ishikawa_set_interval_fore$train_male_fore_lb[[15]] = multi_male_PI_lb[18,,]

Ishikawa_set_interval_fore$train_male_fore_ub[[14]] = (mfdm_male_PI_out[[18]])[,2,]
Ishikawa_set_interval_fore$train_male_fore_ub[[15]] = multi_male_PI_ub[18,,]

########
# Fukui
########

# female

Fukui_set_interval_fore$train_female_fore_lb[[14]] = (mfdm_female_PI_out[[19]])[,1,]
Fukui_set_interval_fore$train_female_fore_lb[[15]] = multi_female_PI_lb[19,,]

Fukui_set_interval_fore$train_female_fore_ub[[14]] = (mfdm_female_PI_out[[19]])[,2,]
Fukui_set_interval_fore$train_female_fore_ub[[15]] = multi_female_PI_ub[19,,]

# male

Fukui_set_interval_fore$train_male_fore_lb[[14]] = (mfdm_male_PI_out[[19]])[,1,]
Fukui_set_interval_fore$train_male_fore_lb[[15]] = multi_male_PI_lb[19,,]

Fukui_set_interval_fore$train_male_fore_ub[[14]] = (mfdm_male_PI_out[[19]])[,2,]
Fukui_set_interval_fore$train_male_fore_ub[[15]] = multi_male_PI_ub[19,,]

############
# Yamanashi
############

# female

Yamanashi_set_interval_fore$train_female_fore_lb[[14]] = (mfdm_female_PI_out[[20]])[,1,]
Yamanashi_set_interval_fore$train_female_fore_lb[[15]] = multi_female_PI_lb[20,,]

Yamanashi_set_interval_fore$train_female_fore_ub[[14]] = (mfdm_female_PI_out[[20]])[,2,]
Yamanashi_set_interval_fore$train_female_fore_ub[[15]] = multi_female_PI_ub[20,,]

# male

Yamanashi_set_interval_fore$train_male_fore_lb[[14]] = (mfdm_male_PI_out[[20]])[,1,]
Yamanashi_set_interval_fore$train_male_fore_lb[[15]] = multi_male_PI_lb[20,,]

Yamanashi_set_interval_fore$train_male_fore_ub[[14]] = (mfdm_male_PI_out[[20]])[,2,]
Yamanashi_set_interval_fore$train_male_fore_ub[[15]] = multi_male_PI_ub[20,,]


########
# Nagano
########

# female

Nagano_set_interval_fore$train_female_fore_lb[[14]] = (mfdm_female_PI_out[[21]])[,1,]
Nagano_set_interval_fore$train_female_fore_lb[[15]] = multi_female_PI_lb[21,,]

Nagano_set_interval_fore$train_female_fore_ub[[14]] = (mfdm_female_PI_out[[21]])[,2,]
Nagano_set_interval_fore$train_female_fore_ub[[15]] = multi_female_PI_ub[21,,]

# male

Nagano_set_interval_fore$train_male_fore_lb[[14]] = (mfdm_male_PI_out[[21]])[,1,]
Nagano_set_interval_fore$train_male_fore_lb[[15]] = multi_male_PI_lb[21,,]

Nagano_set_interval_fore$train_male_fore_ub[[14]] = (mfdm_male_PI_out[[21]])[,2,]
Nagano_set_interval_fore$train_male_fore_ub[[15]] = multi_male_PI_ub[21,,]


#######
# Gifu
#######

# female

Gifu_set_interval_fore$train_female_fore_lb[[14]] = (mfdm_female_PI_out[[22]])[,1,]
Gifu_set_interval_fore$train_female_fore_lb[[15]] = multi_female_PI_lb[22,,]

Gifu_set_interval_fore$train_female_fore_ub[[14]] = (mfdm_female_PI_out[[22]])[,2,]
Gifu_set_interval_fore$train_female_fore_ub[[15]] = multi_female_PI_ub[22,,]

# male

Gifu_set_interval_fore$train_male_fore_lb[[14]] = (mfdm_male_PI_out[[22]])[,1,]
Gifu_set_interval_fore$train_male_fore_lb[[15]] = multi_male_PI_lb[22,,]

Gifu_set_interval_fore$train_male_fore_ub[[14]] = (mfdm_male_PI_out[[22]])[,2,]
Gifu_set_interval_fore$train_male_fore_ub[[15]] = multi_male_PI_ub[22,,]


###########
# Shizuoka
###########

# female

Shizuoka_set_interval_fore$train_female_fore_lb[[14]] = (mfdm_female_PI_out[[23]])[,1,]
Shizuoka_set_interval_fore$train_female_fore_lb[[15]] = multi_female_PI_lb[23,,]

Shizuoka_set_interval_fore$train_female_fore_ub[[14]] = (mfdm_female_PI_out[[23]])[,2,]
Shizuoka_set_interval_fore$train_female_fore_ub[[15]] = multi_female_PI_ub[23,,]

# male

Shizuoka_set_interval_fore$train_male_fore_lb[[14]] = (mfdm_male_PI_out[[23]])[,1,]
Shizuoka_set_interval_fore$train_male_fore_lb[[15]] = multi_male_PI_lb[23,,]

Shizuoka_set_interval_fore$train_male_fore_ub[[14]] = (mfdm_male_PI_out[[23]])[,2,]
Shizuoka_set_interval_fore$train_male_fore_ub[[15]] = multi_male_PI_ub[23,,]


########
# Aichi
########

# female

Aichi_set_interval_fore$train_female_fore_lb[[14]] = (mfdm_female_PI_out[[24]])[,1,]
Aichi_set_interval_fore$train_female_fore_lb[[15]] = multi_female_PI_lb[24,,]

Aichi_set_interval_fore$train_female_fore_ub[[14]] = (mfdm_female_PI_out[[24]])[,2,]
Aichi_set_interval_fore$train_female_fore_ub[[15]] = multi_female_PI_ub[24,,]

# male

Aichi_set_interval_fore$train_male_fore_lb[[14]] = (mfdm_male_PI_out[[24]])[,1,]
Aichi_set_interval_fore$train_male_fore_lb[[15]] = multi_male_PI_lb[24,,]

Aichi_set_interval_fore$train_male_fore_ub[[14]] = (mfdm_male_PI_out[[24]])[,2,]
Aichi_set_interval_fore$train_male_fore_ub[[15]] = multi_male_PI_ub[24,,]


######
# Mie
######

# female

Mie_set_interval_fore$train_female_fore_lb[[14]] = (mfdm_female_PI_out[[25]])[,1,]
Mie_set_interval_fore$train_female_fore_lb[[15]] = multi_female_PI_lb[25,,]

Mie_set_interval_fore$train_female_fore_ub[[14]] = (mfdm_female_PI_out[[25]])[,2,]
Mie_set_interval_fore$train_female_fore_ub[[15]] = multi_female_PI_ub[25,,]

# male

Mie_set_interval_fore$train_male_fore_lb[[14]] = (mfdm_male_PI_out[[25]])[,1,]
Mie_set_interval_fore$train_male_fore_lb[[15]] = multi_male_PI_lb[25,,]

Mie_set_interval_fore$train_male_fore_ub[[14]] = (mfdm_male_PI_out[[25]])[,2,]
Mie_set_interval_fore$train_male_fore_ub[[15]] = multi_male_PI_ub[25,,]


########
# Shiga
########

# female

Shiga_set_interval_fore$train_female_fore_lb[[14]] = (mfdm_female_PI_out[[26]])[,1,]
Shiga_set_interval_fore$train_female_fore_lb[[15]] = multi_female_PI_lb[26,,]

Shiga_set_interval_fore$train_female_fore_ub[[14]] = (mfdm_female_PI_out[[26]])[,2,]
Shiga_set_interval_fore$train_female_fore_ub[[15]] = multi_female_PI_ub[26,,]

# male

Shiga_set_interval_fore$train_male_fore_lb[[14]] = (mfdm_male_PI_out[[26]])[,1,]
Shiga_set_interval_fore$train_male_fore_lb[[15]] = multi_male_PI_lb[26,,]

Shiga_set_interval_fore$train_male_fore_ub[[14]] = (mfdm_male_PI_out[[26]])[,2,]
Shiga_set_interval_fore$train_male_fore_ub[[15]] = multi_male_PI_ub[26,,]


########
# Kyoto
########

# female

Kyoto_set_interval_fore$train_female_fore_lb[[14]] = (mfdm_female_PI_out[[27]])[,1,]
Kyoto_set_interval_fore$train_female_fore_lb[[15]] = multi_female_PI_lb[27,,]

Kyoto_set_interval_fore$train_female_fore_ub[[14]] = (mfdm_female_PI_out[[27]])[,2,]
Kyoto_set_interval_fore$train_female_fore_ub[[15]] = multi_female_PI_ub[27,,]

# male

Kyoto_set_interval_fore$train_male_fore_lb[[14]] = (mfdm_male_PI_out[[27]])[,1,]
Kyoto_set_interval_fore$train_male_fore_lb[[15]] = multi_male_PI_lb[27,,]

Kyoto_set_interval_fore$train_male_fore_ub[[14]] = (mfdm_male_PI_out[[27]])[,2,]
Kyoto_set_interval_fore$train_male_fore_ub[[15]] = multi_male_PI_ub[27,,]


#######
# Osaka
#######

# female

Osaka_set_interval_fore$train_female_fore_lb[[14]] = (mfdm_female_PI_out[[28]])[,1,]
Osaka_set_interval_fore$train_female_fore_lb[[15]] = multi_female_PI_lb[28,,]

Osaka_set_interval_fore$train_female_fore_ub[[14]] = (mfdm_female_PI_out[[28]])[,2,]
Osaka_set_interval_fore$train_female_fore_ub[[15]] = multi_female_PI_ub[28,,]

# male

Osaka_set_interval_fore$train_male_fore_lb[[14]] = (mfdm_male_PI_out[[28]])[,1,]
Osaka_set_interval_fore$train_male_fore_lb[[15]] = multi_male_PI_lb[28,,]

Osaka_set_interval_fore$train_male_fore_ub[[14]] = (mfdm_male_PI_out[[28]])[,2,]
Osaka_set_interval_fore$train_male_fore_ub[[15]] = multi_male_PI_ub[28,,]


#######
# Hyogo
#######

# female

Hyogo_set_interval_fore$train_female_fore_lb[[14]] = (mfdm_female_PI_out[[29]])[,1,]
Hyogo_set_interval_fore$train_female_fore_lb[[15]] = multi_female_PI_lb[29,,]

Hyogo_set_interval_fore$train_female_fore_ub[[14]] = (mfdm_female_PI_out[[29]])[,2,]
Hyogo_set_interval_fore$train_female_fore_ub[[15]] = multi_female_PI_ub[29,,]

# male

Hyogo_set_interval_fore$train_male_fore_lb[[14]] = (mfdm_male_PI_out[[29]])[,1,]
Hyogo_set_interval_fore$train_male_fore_lb[[15]] = multi_male_PI_lb[29,,]

Hyogo_set_interval_fore$train_male_fore_ub[[14]] = (mfdm_male_PI_out[[29]])[,2,]
Hyogo_set_interval_fore$train_male_fore_ub[[15]] = multi_male_PI_ub[29,,]


#######
# Nara
#######

# female

Nara_set_interval_fore$train_female_fore_lb[[14]] = (mfdm_female_PI_out[[30]])[,1,]
Nara_set_interval_fore$train_female_fore_lb[[15]] = multi_female_PI_lb[30,,]

Nara_set_interval_fore$train_female_fore_ub[[14]] = (mfdm_female_PI_out[[30]])[,2,]
Nara_set_interval_fore$train_female_fore_ub[[15]] = multi_female_PI_ub[30,,]

# male

Nara_set_interval_fore$train_male_fore_lb[[14]] = (mfdm_male_PI_out[[30]])[,1,]
Nara_set_interval_fore$train_male_fore_lb[[15]] = multi_male_PI_lb[30,,]

Nara_set_interval_fore$train_male_fore_ub[[14]] = (mfdm_male_PI_out[[30]])[,2,]
Nara_set_interval_fore$train_male_fore_ub[[15]] = multi_male_PI_ub[30,,]


###########
# Wakayama
###########

# female

Wakayama_set_interval_fore$train_female_fore_lb[[14]] = (mfdm_female_PI_out[[31]])[,1,]
Wakayama_set_interval_fore$train_female_fore_lb[[15]] = multi_female_PI_lb[31,,]

Wakayama_set_interval_fore$train_female_fore_ub[[14]] = (mfdm_female_PI_out[[31]])[,2,]
Wakayama_set_interval_fore$train_female_fore_ub[[15]] = multi_female_PI_ub[31,,]

# male

Wakayama_set_interval_fore$train_male_fore_lb[[14]] = (mfdm_male_PI_out[[31]])[,1,]
Wakayama_set_interval_fore$train_male_fore_lb[[15]] = multi_male_PI_lb[31,,]

Wakayama_set_interval_fore$train_male_fore_ub[[14]] = (mfdm_male_PI_out[[31]])[,2,]
Wakayama_set_interval_fore$train_male_fore_ub[[15]] = multi_male_PI_ub[31,,]


##########
# Tottori
##########

# female

Tottori_set_interval_fore$train_female_fore_lb[[14]] = (mfdm_female_PI_out[[32]])[,1,]
Tottori_set_interval_fore$train_female_fore_lb[[15]] = multi_female_PI_lb[32,,]

Tottori_set_interval_fore$train_female_fore_ub[[14]] = (mfdm_female_PI_out[[32]])[,2,]
Tottori_set_interval_fore$train_female_fore_ub[[15]] = multi_female_PI_ub[32,,]

# male

Tottori_set_interval_fore$train_male_fore_lb[[14]] = (mfdm_male_PI_out[[32]])[,1,]
Tottori_set_interval_fore$train_male_fore_lb[[15]] = multi_male_PI_lb[32,,]

Tottori_set_interval_fore$train_male_fore_ub[[14]] = (mfdm_male_PI_out[[32]])[,2,]
Tottori_set_interval_fore$train_male_fore_ub[[15]] = multi_male_PI_ub[32,,]


##########
# Shimane
##########

# female

Shimane_set_interval_fore$train_female_fore_lb[[14]] = (mfdm_female_PI_out[[33]])[,1,]
Shimane_set_interval_fore$train_female_fore_lb[[15]] = multi_female_PI_lb[33,,]

Shimane_set_interval_fore$train_female_fore_ub[[14]] = (mfdm_female_PI_out[[33]])[,2,]
Shimane_set_interval_fore$train_female_fore_ub[[15]] = multi_female_PI_ub[33,,]

# male

Shimane_set_interval_fore$train_male_fore_lb[[14]] = (mfdm_male_PI_out[[33]])[,1,]
Shimane_set_interval_fore$train_male_fore_lb[[15]] = multi_male_PI_lb[33,,]

Shimane_set_interval_fore$train_male_fore_ub[[14]] = (mfdm_male_PI_out[[33]])[,2,]
Shimane_set_interval_fore$train_male_fore_ub[[15]] = multi_male_PI_ub[33,,]


##########
# Okayama
##########

# female

Okayama_set_interval_fore$train_female_fore_lb[[14]] = (mfdm_female_PI_out[[34]])[,1,]
Okayama_set_interval_fore$train_female_fore_lb[[15]] = multi_female_PI_lb[34,,]

Okayama_set_interval_fore$train_female_fore_ub[[14]] = (mfdm_female_PI_out[[34]])[,2,]
Okayama_set_interval_fore$train_female_fore_ub[[15]] = multi_female_PI_ub[34,,]

# male

Okayama_set_interval_fore$train_male_fore_lb[[14]] = (mfdm_male_PI_out[[34]])[,1,]
Okayama_set_interval_fore$train_male_fore_lb[[15]] = multi_male_PI_lb[34,,]

Okayama_set_interval_fore$train_male_fore_ub[[14]] = (mfdm_male_PI_out[[34]])[,2,]
Okayama_set_interval_fore$train_male_fore_ub[[15]] = multi_male_PI_ub[34,,]


############
# Hiroshima
############

# female

Hiroshima_set_interval_fore$train_female_fore_lb[[14]] = (mfdm_female_PI_out[[35]])[,1,]
Hiroshima_set_interval_fore$train_female_fore_lb[[15]] = multi_female_PI_lb[35,,]

Hiroshima_set_interval_fore$train_female_fore_ub[[14]] = (mfdm_female_PI_out[[35]])[,2,]
Hiroshima_set_interval_fore$train_female_fore_ub[[15]] = multi_female_PI_ub[35,,]

# male

Hiroshima_set_interval_fore$train_male_fore_lb[[14]] = (mfdm_male_PI_out[[35]])[,1,]
Hiroshima_set_interval_fore$train_male_fore_lb[[15]] = multi_male_PI_lb[35,,]

Hiroshima_set_interval_fore$train_male_fore_ub[[14]] = (mfdm_male_PI_out[[35]])[,2,]
Hiroshima_set_interval_fore$train_male_fore_ub[[15]] = multi_male_PI_ub[35,,]


############
# Yamaguchi
############

# female

Yamaguchi_set_interval_fore$train_female_fore_lb[[14]] = (mfdm_female_PI_out[[36]])[,1,]
Yamaguchi_set_interval_fore$train_female_fore_lb[[15]] = multi_female_PI_lb[36,,]

Yamaguchi_set_interval_fore$train_female_fore_ub[[14]] = (mfdm_female_PI_out[[36]])[,2,]
Yamaguchi_set_interval_fore$train_female_fore_ub[[15]] = multi_female_PI_ub[36,,]

# male

Yamaguchi_set_interval_fore$train_male_fore_lb[[14]] = (mfdm_male_PI_out[[36]])[,1,]
Yamaguchi_set_interval_fore$train_male_fore_lb[[15]] = multi_male_PI_lb[36,,]

Yamaguchi_set_interval_fore$train_male_fore_ub[[14]] = (mfdm_male_PI_out[[36]])[,2,]
Yamaguchi_set_interval_fore$train_male_fore_ub[[15]] = multi_male_PI_ub[36,,]


############
# Tokushima
############

# female

Tokushima_set_interval_fore$train_female_fore_lb[[14]] = (mfdm_female_PI_out[[37]])[,1,]
Tokushima_set_interval_fore$train_female_fore_lb[[15]] = multi_female_PI_lb[37,,]

Tokushima_set_interval_fore$train_female_fore_ub[[14]] = (mfdm_female_PI_out[[37]])[,2,]
Tokushima_set_interval_fore$train_female_fore_ub[[15]] = multi_female_PI_ub[37,,]

# male

Tokushima_set_interval_fore$train_male_fore_lb[[14]] = (mfdm_male_PI_out[[37]])[,1,]
Tokushima_set_interval_fore$train_male_fore_lb[[15]] = multi_male_PI_lb[37,,]

Tokushima_set_interval_fore$train_male_fore_ub[[14]] = (mfdm_male_PI_out[[37]])[,2,]
Tokushima_set_interval_fore$train_male_fore_ub[[15]] = multi_male_PI_ub[37,,]


#########
# Kagawa
#########

# female

Kagawa_set_interval_fore$train_female_fore_lb[[14]] = (mfdm_female_PI_out[[38]])[,1,]
Kagawa_set_interval_fore$train_female_fore_lb[[15]] = multi_female_PI_lb[38,,]

Kagawa_set_interval_fore$train_female_fore_ub[[14]] = (mfdm_female_PI_out[[38]])[,2,]
Kagawa_set_interval_fore$train_female_fore_ub[[15]] = multi_female_PI_ub[38,,]

# male

Kagawa_set_interval_fore$train_male_fore_lb[[14]] = (mfdm_male_PI_out[[38]])[,1,]
Kagawa_set_interval_fore$train_male_fore_lb[[15]] = multi_male_PI_lb[38,,]

Kagawa_set_interval_fore$train_male_fore_ub[[14]] = (mfdm_male_PI_out[[38]])[,2,]
Kagawa_set_interval_fore$train_male_fore_ub[[15]] = multi_male_PI_ub[38,,]


########
# Ehime
########

# female

Ehime_set_interval_fore$train_female_fore_lb[[14]] = (mfdm_female_PI_out[[39]])[,1,]
Ehime_set_interval_fore$train_female_fore_lb[[15]] = multi_female_PI_lb[39,,]

Ehime_set_interval_fore$train_female_fore_ub[[14]] = (mfdm_female_PI_out[[39]])[,2,]
Ehime_set_interval_fore$train_female_fore_ub[[15]] = multi_female_PI_ub[39,,]

# male

Ehime_set_interval_fore$train_male_fore_lb[[14]] = (mfdm_male_PI_out[[39]])[,1,]
Ehime_set_interval_fore$train_male_fore_lb[[15]] = multi_male_PI_lb[39,,]

Ehime_set_interval_fore$train_male_fore_ub[[14]] = (mfdm_male_PI_out[[39]])[,2,]
Ehime_set_interval_fore$train_male_fore_ub[[15]] = multi_male_PI_ub[39,,]


#######
# Kochi
#######

# female

Kochi_set_interval_fore$train_female_fore_lb[[14]] = (mfdm_female_PI_out[[40]])[,1,]
Kochi_set_interval_fore$train_female_fore_lb[[15]] = multi_female_PI_lb[40,,]

Kochi_set_interval_fore$train_female_fore_ub[[14]] = (mfdm_female_PI_out[[40]])[,2,]
Kochi_set_interval_fore$train_female_fore_ub[[15]] = multi_female_PI_ub[40,,]

# male

Kochi_set_interval_fore$train_male_fore_lb[[14]] = (mfdm_male_PI_out[[40]])[,1,]
Kochi_set_interval_fore$train_male_fore_lb[[15]] = multi_male_PI_lb[40,,]

Kochi_set_interval_fore$train_male_fore_ub[[14]] = (mfdm_male_PI_out[[40]])[,2,]
Kochi_set_interval_fore$train_male_fore_ub[[15]] = multi_male_PI_ub[40,,]


##########
# Fukuoka
##########

# female

Fukuoka_set_interval_fore$train_female_fore_lb[[14]] = (mfdm_female_PI_out[[41]])[,1,]
Fukuoka_set_interval_fore$train_female_fore_lb[[15]] = multi_female_PI_lb[41,,]

Fukuoka_set_interval_fore$train_female_fore_ub[[14]] = (mfdm_female_PI_out[[41]])[,2,]
Fukuoka_set_interval_fore$train_female_fore_ub[[15]] = multi_female_PI_ub[41,,]

# male

Fukuoka_set_interval_fore$train_male_fore_lb[[14]] = (mfdm_male_PI_out[[41]])[,1,]
Fukuoka_set_interval_fore$train_male_fore_lb[[15]] = multi_male_PI_lb[41,,]

Fukuoka_set_interval_fore$train_male_fore_ub[[14]] = (mfdm_male_PI_out[[41]])[,2,]
Fukuoka_set_interval_fore$train_male_fore_ub[[15]] = multi_male_PI_ub[41,,]


#######
# Saga
#######

# female

Saga_set_interval_fore$train_female_fore_lb[[14]] = (mfdm_female_PI_out[[42]])[,1,]
Saga_set_interval_fore$train_female_fore_lb[[15]] = multi_female_PI_lb[42,,]

Saga_set_interval_fore$train_female_fore_ub[[14]] = (mfdm_female_PI_out[[42]])[,2,]
Saga_set_interval_fore$train_female_fore_ub[[15]] = multi_female_PI_ub[42,,]

# male

Saga_set_interval_fore$train_male_fore_lb[[14]] = (mfdm_male_PI_out[[42]])[,1,]
Saga_set_interval_fore$train_male_fore_lb[[15]] = multi_male_PI_lb[42,,]

Saga_set_interval_fore$train_male_fore_ub[[14]] = (mfdm_male_PI_out[[42]])[,2,]
Saga_set_interval_fore$train_male_fore_ub[[15]] = multi_male_PI_ub[42,,]


###########
# Nagasaki
###########

# female

Nagasaki_set_interval_fore$train_female_fore_lb[[14]] = (mfdm_female_PI_out[[43]])[,1,]
Nagasaki_set_interval_fore$train_female_fore_lb[[15]] = multi_female_PI_lb[43,,]

Nagasaki_set_interval_fore$train_female_fore_ub[[14]] = (mfdm_female_PI_out[[43]])[,2,]
Nagasaki_set_interval_fore$train_female_fore_ub[[15]] = multi_female_PI_ub[43,,]

# male

Nagasaki_set_interval_fore$train_male_fore_lb[[14]] = (mfdm_male_PI_out[[43]])[,1,]
Nagasaki_set_interval_fore$train_male_fore_lb[[15]] = multi_male_PI_lb[43,,]

Nagasaki_set_interval_fore$train_male_fore_ub[[14]] = (mfdm_male_PI_out[[43]])[,2,]
Nagasaki_set_interval_fore$train_male_fore_ub[[15]] = multi_male_PI_ub[43,,]


###########
# Kumamoto
###########

# female

Kumamoto_set_interval_fore$train_female_fore_lb[[14]] = (mfdm_female_PI_out[[44]])[,1,]
Kumamoto_set_interval_fore$train_female_fore_lb[[15]] = multi_female_PI_lb[44,,]

Kumamoto_set_interval_fore$train_female_fore_ub[[14]] = (mfdm_female_PI_out[[44]])[,2,]
Kumamoto_set_interval_fore$train_female_fore_ub[[15]] = multi_female_PI_ub[44,,]

# male

Kumamoto_set_interval_fore$train_male_fore_lb[[14]] = (mfdm_male_PI_out[[44]])[,1,]
Kumamoto_set_interval_fore$train_male_fore_lb[[15]] = multi_male_PI_lb[44,,]

Kumamoto_set_interval_fore$train_male_fore_ub[[14]] = (mfdm_male_PI_out[[44]])[,2,]
Kumamoto_set_interval_fore$train_male_fore_ub[[15]] = multi_male_PI_ub[44,,]


#######
# Oita
#######

# female

Oita_set_interval_fore$train_female_fore_lb[[14]] = (mfdm_female_PI_out[[45]])[,1,]
Oita_set_interval_fore$train_female_fore_lb[[15]] = multi_female_PI_lb[45,,]

Oita_set_interval_fore$train_female_fore_ub[[14]] = (mfdm_female_PI_out[[45]])[,2,]
Oita_set_interval_fore$train_female_fore_ub[[15]] = multi_female_PI_ub[45,,]

# male

Oita_set_interval_fore$train_male_fore_lb[[14]] = (mfdm_male_PI_out[[45]])[,1,]
Oita_set_interval_fore$train_male_fore_lb[[15]] = multi_male_PI_lb[45,,]

Oita_set_interval_fore$train_male_fore_ub[[14]] = (mfdm_male_PI_out[[45]])[,2,]
Oita_set_interval_fore$train_male_fore_ub[[15]] = multi_male_PI_ub[45,,]


###########
# Miyazaki
###########

# female

Miyazaki_set_interval_fore$train_female_fore_lb[[14]] = (mfdm_female_PI_out[[46]])[,1,]
Miyazaki_set_interval_fore$train_female_fore_lb[[15]] = multi_female_PI_lb[46,,]

Miyazaki_set_interval_fore$train_female_fore_ub[[14]] = (mfdm_female_PI_out[[46]])[,2,]
Miyazaki_set_interval_fore$train_female_fore_ub[[15]] = multi_female_PI_ub[46,,]

# male

Miyazaki_set_interval_fore$train_male_fore_lb[[14]] = (mfdm_male_PI_out[[46]])[,1,]
Miyazaki_set_interval_fore$train_male_fore_lb[[15]] = multi_male_PI_lb[46,,]

Miyazaki_set_interval_fore$train_male_fore_ub[[14]] = (mfdm_male_PI_out[[46]])[,2,]
Miyazaki_set_interval_fore$train_male_fore_ub[[15]] = multi_male_PI_ub[46,,]


############
# Kagoshima
############

# female

Kagoshima_set_interval_fore$train_female_fore_lb[[14]] = (mfdm_female_PI_out[[47]])[,1,]
Kagoshima_set_interval_fore$train_female_fore_lb[[15]] = multi_female_PI_lb[47,,]

Kagoshima_set_interval_fore$train_female_fore_ub[[14]] = (mfdm_female_PI_out[[47]])[,2,]
Kagoshima_set_interval_fore$train_female_fore_ub[[15]] = multi_female_PI_ub[47,,]

# male

Kagoshima_set_interval_fore$train_male_fore_lb[[14]] = (mfdm_male_PI_out[[47]])[,1,]
Kagoshima_set_interval_fore$train_male_fore_lb[[15]] = multi_male_PI_lb[47,,]

Kagoshima_set_interval_fore$train_male_fore_ub[[14]] = (mfdm_male_PI_out[[47]])[,2,]
Kagoshima_set_interval_fore$train_male_fore_ub[[15]] = multi_male_PI_ub[47,,]


##########
# Okinawa
##########

# female

Okinawa_set_interval_fore$train_female_fore_lb[[14]] = (mfdm_female_PI_out[[48]])[,1,]
Okinawa_set_interval_fore$train_female_fore_lb[[15]] = multi_female_PI_lb[48,,]

Okinawa_set_interval_fore$train_female_fore_ub[[14]] = (mfdm_female_PI_out[[48]])[,2,]
Okinawa_set_interval_fore$train_female_fore_ub[[15]] = multi_female_PI_ub[48,,]

# male

Okinawa_set_interval_fore$train_male_fore_lb[[14]] = (mfdm_male_PI_out[[48]])[,1,]
Okinawa_set_interval_fore$train_male_fore_lb[[15]] = multi_male_PI_lb[48,,]

Okinawa_set_interval_fore$train_male_fore_ub[[14]] = (mfdm_male_PI_out[[48]])[,2,]
Okinawa_set_interval_fore$train_male_fore_ub[[15]] = multi_male_PI_ub[48,,]


#########
# female
#########

Japan_set_interval$train_female_score_all = cbind(Japan_set_interval$train_female_score, mfdm_female_score[1,], multi_female_score[1,])
Hokkaido_set_interval$train_female_score_all = cbind(Hokkaido_set_interval$train_female_score, mfdm_female_score[2,], multi_female_score[2,])
Aomori_set_interval$train_female_score_all = cbind(Aomori_set_interval$train_female_score, mfdm_female_score[3,], multi_female_score[3,])
Iwate_set_interval$train_female_score_all = cbind(Iwate_set_interval$train_female_score, mfdm_female_score[4,], multi_female_score[4,])
Miyagi_set_interval$train_female_score_all = cbind(Miyagi_set_interval$train_female_score, mfdm_female_score[5,], multi_female_score[5,])
Akita_set_interval$train_female_score_all = cbind(Akita_set_interval$train_female_score, mfdm_female_score[6,], multi_female_score[6,])
Yamagata_set_interval$train_female_score_all = cbind(Yamagata_set_interval$train_female_score, mfdm_female_score[7,], multi_female_score[7,])
Fukushima_set_interval$train_female_score_all = cbind(Fukushima_set_interval$train_female_score, mfdm_female_score[8,], multi_female_score[8,])
Ibaraki_set_interval$train_female_score_all = cbind(Ibaraki_set_interval$train_female_score, mfdm_female_score[9,], multi_female_score[9,])
Tochigi_set_interval$train_female_score_all = cbind(Tochigi_set_interval$train_female_score, mfdm_female_score[10,], multi_female_score[10,])
Gunma_set_interval$train_female_score_all = cbind(Gunma_set_interval$train_female_score, mfdm_female_score[11,], multi_female_score[11,])
Saitama_set_interval$train_female_score_all = cbind(Saitama_set_interval$train_female_score, mfdm_female_score[12,], multi_female_score[12,])
Chiba_set_interval$train_female_score_all = cbind(Chiba_set_interval$train_female_score, mfdm_female_score[13,], multi_female_score[13,])
Tokyo_set_interval$train_female_score_all = cbind(Tokyo_set_interval$train_female_score, mfdm_female_score[14,], multi_female_score[14,])
Kanagawa_set_interval$train_female_score_all = cbind(Kanagawa_set_interval$train_female_score, mfdm_female_score[15,], multi_female_score[15,])
Niigata_set_interval$train_female_score_all = cbind(Niigata_set_interval$train_female_score, mfdm_female_score[16,], multi_female_score[16,])
Toyama_set_interval$train_female_score_all = cbind(Toyama_set_interval$train_female_score, mfdm_female_score[17,], multi_female_score[17,])
Ishikawa_set_interval$train_female_score_all = cbind(Ishikawa_set_interval$train_female_score, mfdm_female_score[18,], multi_female_score[18,])
Fukui_set_interval$train_female_score_all = cbind(Fukui_set_interval$train_female_score, mfdm_female_score[19,], multi_female_score[19,])
Yamanashi_set_interval$train_female_score_all = cbind(Yamanashi_set_interval$train_female_score, mfdm_female_score[20,], multi_female_score[20,])
Nagano_set_interval$train_female_score_all = cbind(Nagano_set_interval$train_female_score, mfdm_female_score[21,], multi_female_score[21,])
Gifu_set_interval$train_female_score_all = cbind(Gifu_set_interval$train_female_score, mfdm_female_score[22,], multi_female_score[22,])
Shizuoka_set_interval$train_female_score_all = cbind(Shizuoka_set_interval$train_female_score, mfdm_female_score[23,], multi_female_score[23,])
Aichi_set_interval$train_female_score_all = cbind(Aichi_set_interval$train_female_score, mfdm_female_score[24,], multi_female_score[24,])
Mie_set_interval$train_female_score_all = cbind(Mie_set_interval$train_female_score, mfdm_female_score[25,], multi_female_score[25,])
Shiga_set_interval$train_female_score_all = cbind(Shiga_set_interval$train_female_score, mfdm_female_score[26,], multi_female_score[26,])
Kyoto_set_interval$train_female_score_all = cbind(Kyoto_set_interval$train_female_score, mfdm_female_score[27,], multi_female_score[27,])
Osaka_set_interval$train_female_score_all = cbind(Osaka_set_interval$train_female_score, mfdm_female_score[28,], multi_female_score[28,])
Hyogo_set_interval$train_female_score_all = cbind(Hyogo_set_interval$train_female_score, mfdm_female_score[29,], multi_female_score[29,])
Nara_set_interval$train_female_score_all = cbind(Nara_set_interval$train_female_score, mfdm_female_score[30,], multi_female_score[30,])
Wakayama_set_interval$train_female_score_all = cbind(Wakayama_set_interval$train_female_score, mfdm_female_score[31,], multi_female_score[31,])
Tottori_set_interval$train_female_score_all = cbind(Tottori_set_interval$train_female_score, mfdm_female_score[32,], multi_female_score[32,])
Shimane_set_interval$train_female_score_all = cbind(Shimane_set_interval$train_female_score, mfdm_female_score[33,], multi_female_score[33,])
Okayama_set_interval$train_female_score_all = cbind(Okayama_set_interval$train_female_score, mfdm_female_score[34,], multi_female_score[34,])
Hiroshima_set_interval$train_female_score_all = cbind(Hiroshima_set_interval$train_female_score, mfdm_female_score[35,], multi_female_score[35,])
Yamaguchi_set_interval$train_female_score_all = cbind(Yamaguchi_set_interval$train_female_score, mfdm_female_score[36,], multi_female_score[36,])
Tokushima_set_interval$train_female_score_all = cbind(Tokushima_set_interval$train_female_score, mfdm_female_score[37,], multi_female_score[37,])
Kagawa_set_interval$train_female_score_all = cbind(Kagawa_set_interval$train_female_score, mfdm_female_score[38,], multi_female_score[38,])
Ehime_set_interval$train_female_score_all = cbind(Ehime_set_interval$train_female_score, mfdm_female_score[39,], multi_female_score[39,])
Kochi_set_interval$train_female_score_all = cbind(Kochi_set_interval$train_female_score, mfdm_female_score[40,], multi_female_score[40,])
Fukuoka_set_interval$train_female_score_all = cbind(Fukuoka_set_interval$train_female_score, mfdm_female_score[41,], multi_female_score[41,])
Saga_set_interval$train_female_score_all = cbind(Saga_set_interval$train_female_score, mfdm_female_score[42,], multi_female_score[42,])
Nagasaki_set_interval$train_female_score_all = cbind(Nagasaki_set_interval$train_female_score, mfdm_female_score[43,], multi_female_score[43,])
Kumamoto_set_interval$train_female_score_all = cbind(Kumamoto_set_interval$train_female_score, mfdm_female_score[44,], multi_female_score[44,])
Oita_set_interval$train_female_score_all = cbind(Oita_set_interval$train_female_score, mfdm_female_score[45,], multi_female_score[45,])
Miyazaki_set_interval$train_female_score_all = cbind(Miyazaki_set_interval$train_female_score, mfdm_female_score[46,], multi_female_score[46,])
Kagoshima_set_interval$train_female_score_all = cbind(Kagoshima_set_interval$train_female_score, mfdm_female_score[47,], multi_female_score[47,])
Okinawa_set_interval$train_female_score_all = cbind(Okinawa_set_interval$train_female_score, mfdm_female_score[48,], multi_female_score[48,])

#######
# male
#######

Japan_set_interval$train_male_score_all = cbind(Japan_set_interval$train_male_score, mfdm_male_score[1,], multi_male_score[1,])
Hokkaido_set_interval$train_male_score_all = cbind(Hokkaido_set_interval$train_male_score, mfdm_male_score[2,], multi_male_score[2,])
Aomori_set_interval$train_male_score_all = cbind(Aomori_set_interval$train_male_score, mfdm_male_score[3,], multi_male_score[3,])
Iwate_set_interval$train_male_score_all = cbind(Iwate_set_interval$train_male_score, mfdm_male_score[4,], multi_male_score[4,])
Miyagi_set_interval$train_male_score_all = cbind(Miyagi_set_interval$train_male_score, mfdm_male_score[5,], multi_male_score[5,])
Akita_set_interval$train_male_score_all = cbind(Akita_set_interval$train_male_score, mfdm_male_score[6,], multi_male_score[6,])
Yamagata_set_interval$train_male_score_all = cbind(Yamagata_set_interval$train_male_score, mfdm_male_score[7,], multi_male_score[7,])
Fukushima_set_interval$train_male_score_all = cbind(Fukushima_set_interval$train_male_score, mfdm_male_score[8,], multi_male_score[8,])
Ibaraki_set_interval$train_male_score_all = cbind(Ibaraki_set_interval$train_male_score, mfdm_male_score[9,], multi_male_score[9,])
Tochigi_set_interval$train_male_score_all = cbind(Tochigi_set_interval$train_male_score, mfdm_male_score[10,], multi_male_score[10,])
Gunma_set_interval$train_male_score_all = cbind(Gunma_set_interval$train_male_score, mfdm_male_score[11,], multi_male_score[11,])
Saitama_set_interval$train_male_score_all = cbind(Saitama_set_interval$train_male_score, mfdm_male_score[12,], multi_male_score[12,])
Chiba_set_interval$train_male_score_all = cbind(Chiba_set_interval$train_male_score, mfdm_male_score[13,], multi_male_score[13,])
Tokyo_set_interval$train_male_score_all = cbind(Tokyo_set_interval$train_male_score, mfdm_male_score[14,], multi_male_score[14,])
Kanagawa_set_interval$train_male_score_all = cbind(Kanagawa_set_interval$train_male_score, mfdm_male_score[15,], multi_male_score[15,])
Niigata_set_interval$train_male_score_all = cbind(Niigata_set_interval$train_male_score, mfdm_male_score[16,], multi_male_score[16,])
Toyama_set_interval$train_male_score_all = cbind(Toyama_set_interval$train_male_score, mfdm_male_score[17,], multi_male_score[17,])
Ishikawa_set_interval$train_male_score_all = cbind(Ishikawa_set_interval$train_male_score, mfdm_male_score[18,], multi_male_score[18,])
Fukui_set_interval$train_male_score_all = cbind(Fukui_set_interval$train_male_score, mfdm_male_score[19,], multi_male_score[19,])
Yamanashi_set_interval$train_male_score_all = cbind(Yamanashi_set_interval$train_male_score, mfdm_male_score[20,], multi_male_score[20,])
Nagano_set_interval$train_male_score_all = cbind(Nagano_set_interval$train_male_score, mfdm_male_score[21,], multi_male_score[21,])
Gifu_set_interval$train_male_score_all = cbind(Gifu_set_interval$train_male_score, mfdm_male_score[22,], multi_male_score[22,])
Shizuoka_set_interval$train_male_score_all = cbind(Shizuoka_set_interval$train_male_score, mfdm_male_score[23,], multi_male_score[23,])
Aichi_set_interval$train_male_score_all = cbind(Aichi_set_interval$train_male_score, mfdm_male_score[24,], multi_male_score[24,])
Mie_set_interval$train_male_score_all = cbind(Mie_set_interval$train_male_score, mfdm_male_score[25,], multi_male_score[25,])
Shiga_set_interval$train_male_score_all = cbind(Shiga_set_interval$train_male_score, mfdm_male_score[26,], multi_male_score[26,])
Kyoto_set_interval$train_male_score_all = cbind(Kyoto_set_interval$train_male_score, mfdm_male_score[27,], multi_male_score[27,])
Osaka_set_interval$train_male_score_all = cbind(Osaka_set_interval$train_male_score, mfdm_male_score[28,], multi_male_score[28,])
Hyogo_set_interval$train_male_score_all = cbind(Hyogo_set_interval$train_male_score, mfdm_male_score[29,], multi_male_score[29,])
Nara_set_interval$train_male_score_all = cbind(Nara_set_interval$train_male_score, mfdm_male_score[30,], multi_male_score[30,])
Wakayama_set_interval$train_male_score_all = cbind(Wakayama_set_interval$train_male_score, mfdm_male_score[31,], multi_male_score[31,])
Tottori_set_interval$train_male_score_all = cbind(Tottori_set_interval$train_male_score, mfdm_male_score[32,], multi_male_score[32,])
Shimane_set_interval$train_male_score_all = cbind(Shimane_set_interval$train_male_score, mfdm_male_score[33,], multi_male_score[33,])
Okayama_set_interval$train_male_score_all = cbind(Okayama_set_interval$train_male_score, mfdm_male_score[34,], multi_male_score[34,])
Hiroshima_set_interval$train_male_score_all = cbind(Hiroshima_set_interval$train_male_score, mfdm_male_score[35,], multi_male_score[35,])
Yamaguchi_set_interval$train_male_score_all = cbind(Yamaguchi_set_interval$train_male_score, mfdm_male_score[36,], multi_male_score[36,])
Tokushima_set_interval$train_male_score_all = cbind(Tokushima_set_interval$train_male_score, mfdm_male_score[37,], multi_male_score[37,])
Kagawa_set_interval$train_male_score_all = cbind(Kagawa_set_interval$train_male_score, mfdm_male_score[38,], multi_male_score[38,])
Ehime_set_interval$train_male_score_all = cbind(Ehime_set_interval$train_male_score, mfdm_male_score[39,], multi_male_score[39,])
Kochi_set_interval$train_male_score_all = cbind(Kochi_set_interval$train_male_score, mfdm_male_score[40,], multi_male_score[40,])
Fukuoka_set_interval$train_male_score_all = cbind(Fukuoka_set_interval$train_male_score, mfdm_male_score[41,], multi_male_score[41,])
Saga_set_interval$train_male_score_all = cbind(Saga_set_interval$train_male_score, mfdm_male_score[42,], multi_male_score[42,])
Nagasaki_set_interval$train_male_score_all = cbind(Nagasaki_set_interval$train_male_score, mfdm_male_score[43,], multi_male_score[43,])
Kumamoto_set_interval$train_male_score_all = cbind(Kumamoto_set_interval$train_male_score, mfdm_male_score[44,], multi_male_score[44,])
Oita_set_interval$train_male_score_all = cbind(Oita_set_interval$train_male_score, mfdm_male_score[45,], multi_male_score[45,])
Miyazaki_set_interval$train_male_score_all = cbind(Miyazaki_set_interval$train_male_score, mfdm_male_score[46,], multi_male_score[46,])
Kagoshima_set_interval$train_male_score_all = cbind(Kagoshima_set_interval$train_male_score, mfdm_male_score[47,], multi_male_score[47,])
Okinawa_set_interval$train_male_score_all = cbind(Okinawa_set_interval$train_male_score, mfdm_male_score[48,], multi_male_score[48,])

################
# MCS functions
################

MCSprocedure <- function (Loss, alpha = 0.15, B = 5000, cl = NULL, ram.allocation = TRUE, 
          statistic = "Tmax", k = NULL, min.k = 3, verbose = TRUE) 
{
    time.start = Sys.time()
    Loss = as.matrix(Loss)
    M_start = ncol(Loss)
    colnames(Loss) = gsub(".", "_", colnames(Loss), fixed = T)
    if(is.null(colnames(Loss))) 
    {
        colnames(Loss) = paste("model", 1:ncol(Loss), sep = "_")
    }
    if(is.null(cl)) 
    {
        cl_number = 0
    }
    if(!is.null(cl)) 
    {
        max.cores = length(cl)
    }
    B = round(B)
    if(B < 1000)
    {
        cat(paste("Warning: B is small"))
    }
    if(any(is.na(Loss))) 
    {
        stop("NAs in Loss are not allowed")
    }
    if(any(abs(Loss) == Inf)) 
    {
        stop("Inf in Loss are not allowed")
    }
    N = nrow(Loss)
    repeat 
    {
        M = ncol(Loss)
        model.names = colnames(Loss)
        col.names.d = do.call(c, lapply(1:M, function(x) 
        {
            paste(model.names[x], model.names[-x], sep = ".")
        }))
        d = do.call(cbind, lapply(1:M, function(x) 
        {
            Loss[, x] - Loss[, -x]
        }))
        colnames(d) = col.names.d
        d_ij_mean = colMeans(d)
        d_i_mean = sapply(1:M, function(x) 
        {
            sum(d_ij_mean[paste(model.names[x], model.names[-x], 
                              sep = ".")])/(M - 1)
        })
        names(d_i_mean) = model.names
        block.length = NULL
        foo = expand.grid(1:M, 1:M)[, 2:1]
        foo = foo[foo[, 1] != foo[, 2], ]
        index = col.names.d[foo[, 1] < foo[, 2]]
        if(ncol(d) > 2) 
        {
            d_cut = as.list(as.data.frame(d[, index]))
            if(!is.null(cl)) 
            {
                k = max(na.omit(as.numeric(parSapply(cl, d_cut, 
                                               function(x) {
                                                 try(ar(x)$order, silent = TRUE)
                                               }))))
            }
            if(is.null(cl)) 
            {
                k = max(na.omit(as.numeric(sapply(d_cut, function(x){
                        try(ar(x)$order, silent = TRUE)}))))
            }
        }
        else 
        {
            k = ar(d[, 1])$order
        }
        if(k < min.k) 
        {
            k = min.k
        }
        v = ceiling(nrow(d)/k)
        n = nrow(d)
        if(!is.null(cl)) 
        {
            indexes_b = parLapply(cl, 1:B, boot.block, v = v, 
                                n = n, k = k)
        }
        if(is.null(cl)) 
        {
            indexes_b = lapply(1:B, boot.block, v = v, n = n, k = k)
        }
        if(!is.null(cl)) 
        {
            if(ram.allocation) 
            {
                weigth.in.cl = (as.numeric(object.size(d))/1e+06) * 3.2
                used.memory = sum(sapply(ls(), function(x) object.size(get(x))))/1e+06
                cl_number = min(as.numeric(ceiling((memory.limit() * 
                                                0.8 - used.memory)/weigth.in.cl) - 1), max.cores)
            }
            else 
            {
                cl_number = max.cores
            }
        }
        else 
        {
            cl_number = 1
        }
        d = as.data.frame(d)
        if(cl_number > 1) 
        {
            d_ij_avg_resampled = parLapply(cl[1:cl_number], indexes_b, 
                                       function(x, d, N) {
                                         colSums((d[x, , drop = FALSE]))/N
                                       }, d = d, N = N)
        }
        else 
        {
            d_ij_avg_resampled = lapply(indexes_b, function(x, d, N){
                                      colSums((d[x, , drop = FALSE]))/N}, d = d, N = N)
        }
        if(!is.null(cl)) 
        {
            d_b_i_mean = do.call(rbind, parLapply(cl, d_ij_avg_resampled, 
                                              d_b_i_mean.fun, M = M, model.names = model.names))
        }
        if(is.null(cl)) 
        {
            d_b_i_mean = do.call(rbind, lapply(d_ij_avg_resampled, 
                                           d_b_i_mean.fun, M = M, model.names = model.names))
        }
        d_b_i_var = colSums(t(apply(d_b_i_mean, 1, function(z) (z - d_i_mean)^2)))/B
        names(d_b_i_var) = model.names
        d_ij_avg_resampled = do.call(rbind, d_ij_avg_resampled)
        d_var_ij = matrix(colSums(t(apply(d_ij_avg_resampled, 1, function(z) (z - d_ij_mean)^2)))/B, nrow = 1)
        colnames(d_var_ij) = names(d_ij_mean)
        TR = max((abs(d_ij_mean))/(d_var_ij^0.5))
        TM = max(d_i_mean/(d_b_i_var^0.5))
        Tb_R = sapply(1:B, function(i) 
        {
            max(abs(d_ij_avg_resampled[i, ] - d_ij_mean)/(d_var_ij^0.5))
        })
        Tb_M = sapply(1:B, function(i) 
        {
            max((d_b_i_mean[i, ] - d_i_mean)/(d_b_i_var^0.5))
        })
        Pr = length(which(TR < Tb_R))/B
        Pm = length(which(TM < Tb_M))/B
        v_i_M = d_i_mean/(d_b_i_var^0.5)
        v_i_M_order = order(v_i_M, decreasing = TRUE)
        TR_all = ((d_ij_mean))/(d_var_ij^0.5)
        v_i_R = sapply(1:M, function(x) 
        {
            max(TR_all[1, paste(model.names[x], model.names[-x], sep = ".")])
        })
        names(v_i_R) = model.names
        v_i_R_order = order(v_i_R, decreasing = TRUE)
        Pm_h0_mk = NULL
        for(i in 1:M) 
        {
            if(i == 1) 
            {
                model_temp = model.names
            }
            else
            {
                model_temp = model.names[-v_i_M_order[1:(i - 1)]]
            }
            TM_temp = max(d_i_mean[model_temp]/(d_b_i_var[model_temp]^0.5))
            Pm_h0_mk = c(Pm_h0_mk, length(which(TM_temp < Tb_M))/B)
        }
        mcs_Pm = sapply(1:M, function(x) max(Pm_h0_mk[1:x]))
        combine.names = names(d_ij_mean)
        Pr_h0_mk = NULL
        for(i in 1:M) 
        {
            remove = NULL
            if(i == 1) 
            {
                model_temp = combine.names
            }
            else 
            {
                remove = do.call(c, lapply(1:(i - 1), function(x) {
                                which(gsub(model.names[v_i_R_order[x]], "", 
                                combine.names) != combine.names)}))
                model_temp = combine.names[-remove]
            }
            if(i < M) 
            {
                TR_temp = max((abs(d_ij_mean[model_temp]))/(d_var_ij[1, model_temp]^0.5))
                Pr_h0_mk = c(Pr_h0_mk, length(which(TR_temp < Tb_R))/B)
            }
            else 
            {
                Pr_h0_mk = c(Pr_h0_mk, 1)
            }
        }
        mcs_Pr = sapply(1:M, function(x) max(Pr_h0_mk[1:x]))
        matrix_show = matrix(NA, M, 7, dimnames = list(model.names, 
                                                     c("Rank_M", "v_M", "MCS_M", "Rank_R", "v_R", "MCS_R", 
                                                       "Loss")))
        matrix_show[, "v_M"] = v_i_M
        #matrix_show[names(sort(v_i_M)), "Rank_M"] = 1:M
        matrix_show[model.names[v_i_M_order], "MCS_M"] = mcs_Pm
        matrix_show[, "v_R"] = v_i_R
        #matrix_show[names(sort(v_i_R)), "Rank_R"] = 1:M
        matrix_show[model.names[v_i_R_order], "MCS_R"] = mcs_Pr
        matrix_show[, "Loss"] = colMeans(Loss)
        rm(list = "indexes_b")
        if(!is.null(cl)) 
            clusterEvalQ(cl, {
            rm(list = ls())
            gc()
        })
        gc()
        if(statistic == "Tmax") 
        {
            p2test = Pm
        }
        if(statistic == "TR") 
        {
            p2test = Pr
        }
        if(p2test > alpha | all(d_var_ij == 0)) 
        {
            if(verbose) 
            {
                cat(paste("\n###########################################################################################################################\n"))
                cat(paste("Superior Set Model created\t:\n"))
                show(matrix_show)
                cat(paste("p-value\t:\n"))
                print(p2test)
                cat(paste("\n###########################################################################################################################"))
            }
            break
        }
        else 
        {
            if (statistic == "Tmax") 
              eliminate = which(v_i_M == max(v_i_M))
            if (statistic == "TR") 
              eliminate = which(v_i_R == max(v_i_R))
            if (verbose) 
              cat(paste("\nModel", model.names[eliminate], 
                        "eliminated", Sys.time()))
            Loss = as.matrix(Loss[, -eliminate])
            colnames(Loss) = model.names[-eliminate]
            if(ncol(Loss) == 1) 
            {
                if(verbose) 
                {
                    cat(paste("\n###########################################################################################################################\n"))
                    cat(paste("Superior Set Model created\t:\n"))
                    matrix_show = matrix(matrix_show[-eliminate, 
                                                     ], nrow = 1, dimnames = list(colnames(Loss), 
                                                                                  colnames(matrix_show)))
                    show(matrix_show)
                    cat(paste("p-value\t:\n"))
                    show(p2test)
                    cat(paste("\n###########################################################################################################################"))
                }
                break
            }
        }
    }
    elapsed.time = Sys.time() - time.start
    n_elim = M_start - nrow(matrix_show)
    out = new("SSM", show = matrix_show, Info = list(model.names = rownames(matrix_show), 
                                                     elapsed.time = elapsed.time, statistic = statistic, n_elim = n_elim, 
                                                     mcs_pvalue = p2test, alpha = alpha, B = B, k = k), Bootstrap = list(TR = list(Stat = TR, 
                                                                                                                                   BootDist = Tb_R), Tmax = list(Stat = TM, BootDist = Tb_M)))
    return(out)
}

d_b_i_mean.fun <- MCS:::d_b_i_mean.fun
boot.block <- MCS:::boot.block

########################
# combine the forecasts
########################

#########
# female
#########

state_comb = c("Japan_comb", "Hokkaido_comb", "Aomori_comb", "Iwate_comb", "Miyagi_comb", "Akita_comb", "Yamagata_comb", "Fukushima_comb",
               "Ibaraki_comb", "Tochigi_comb", "Gunma_comb", "Saitama_comb", "Chiba_comb", "Tokyo_comb", "Kanagawa_comb", "Niigata_comb",
               "Toyama_comb", "Ishikawa_comb", "Fukui_comb", "Yamanashi_comb", "Nagano_comb", "Gifu_comb", "Shizuoka_comb", "Aichi_comb",
               "Mie_comb", "Shiga_comb", "Kyoto_comb", "Osaka_comb", "Hyogo_comb", "Nara_comb", "Wakayama_comb", "Tottori_comb", "Shimane_comb",
               "Okayama_comb", "Hiroshima_comb", "Yamaguchi_comb", "Tokushima_comb", "Kagawa_comb", "Ehime_comb", "Kochi_comb",
               "Fukuoka_comb", "Saga_comb", "Nagasaki_comb", "Kumamoto_comb", "Oita_comb", "Miyazaki_comb", "Kagoshima_comb", "Okinawa_comb")

for(ik in 1:48)
{
    dum = cbind(get(state_set_poisson[ik])$train_poisson_female_rmse, 
                get(state_set[ik])$train_female_rmse[,7:13],
                get(state_set_multi[ik])$train_multi_fdm_female_rmse,
                get(state_set_mfdm[ik])$train_mfdm_female_rmse)
    colnames(dum) = c("M", "h0", "h1", "h2", "ac", "lc", "dt", "dxt", "e0", "none", "fdm",
                      "M_fdm", "pr", "mvariate_fdm", "multi_fdm")
    assign(state_comb[ik], dum)
    rm(dum)
    print(ik)
}

#######
# male
#######

state_comb_male = c("Japan_comb_male", "Hokkaido_comb_male", "Aomori_comb_male", "Iwate_comb_male", "Miyagi_comb_male", "Akita_comb_male", "Yamagata_comb_male", "Fukushima_comb_male",
                    "Ibaraki_comb_male", "Tochigi_comb_male", "Gunma_comb_male", "Saitama_comb_male", "Chiba_comb_male", "Tokyo_comb_male", "Kanagawa_comb_male", "Niigata_comb_male",
                    "Toyama_comb_male", "Ishikawa_comb_male", "Fukui_comb_male", "Yamanashi_comb_male", "Nagano_comb_male", "Gifu_comb_male", "Shizuoka_comb_male", "Aichi_comb_male",
                    "Mie_comb_male", "Shiga_comb_male", "Kyoto_comb_male", "Osaka_comb_male", "Hyogo_comb_male", "Nara_comb_male", "Wakayama_comb_male", "Tottori_comb_male", "Shimane_comb_male",
                    "Okayama_comb_male", "Hiroshima_comb_male", "Yamaguchi_comb_male", "Tokushima_comb_male", "Kagawa_comb_male", "Ehime_comb_male", "Kochi_comb_male",
                    "Fukuoka_comb_male", "Saga_comb_male", "Nagasaki_comb_male", "Kumamoto_comb_male", "Oita_comb_male", "Miyazaki_comb_male", "Kagoshima_comb_male", "Okinawa_comb_male")

for(ik in 1:48)
{
    dum = cbind(get(state_set_poisson[ik])$train_poisson_male_rmse, 
                get(state_set[ik])$train_male_rmse[,7:13],
                get(state_set_multi[ik])$train_multi_fdm_male_rmse,
                get(state_set_mfdm[ik])$train_mfdm_male_rmse)
    colnames(dum) = c("M", "h0", "h1", "h2", "ac", "lc", "dt", "dxt", "e0", "none", "fdm",
                      "M_fdm", "pr", "mvariate_fdm", "multi_fdm")
    assign(state_comb_male[ik], dum)
    rm(dum)
    print(ik)
}

####################################### 
# MCS procedure (Tmax & TR) 
# alpha should be confidence level 90% 
#######################################

#########
# female
#########

state_Tmax_rmse = c("Japan_Tmax_rmse", "Hokkaido_Tmax_rmse", "Aomori_Tmax_rmse", "Iwate_Tmax_rmse", 
                    "Miyagi_Tmax_rmse", "Akita_Tmax_rmse", "Yamagata_Tmax_rmse", "Fukushima_Tmax_rmse",
                    "Ibaraki_Tmax_rmse", "Tochigi_Tmax_rmse", "Gunma_Tmax_rmse", "Saitama_Tmax_rmse", 
                    "Chiba_Tmax_rmse", "Tokyo_Tmax_rmse", "Kanagawa_Tmax_rmse", "Niigata_Tmax_rmse",
                    "Toyama_Tmax_rmse", "Ishikawa_Tmax_rmse", "Fukui_Tmax_rmse", "Yamanashi_Tmax_rmse", 
                    "Nagano_Tmax_rmse", "Gifu_Tmax_rmse", "Shizuoka_Tmax_rmse", "Aichi_Tmax_rmse",
                    "Mie_Tmax_rmse", "Shiga_Tmax_rmse", "Kyoto_Tmax_rmse", "Osaka_Tmax_rmse", 
                    "Hyogo_Tmax_rmse", "Nara_Tmax_rmse", "Wakayama_Tmax_rmse", "Tottori_Tmax_rmse", 
                    "Shimane_Tmax_rmse", "Okayama_Tmax_rmse", "Hiroshima_Tmax_rmse", "Yamaguchi_Tmax_rmse", 
                    "Tokushima_Tmax_rmse", "Kagawa_Tmax_rmse", "Ehime_Tmax_rmse", "Kochi_Tmax_rmse",
                    "Fukuoka_Tmax_rmse", "Saga_Tmax_rmse", "Nagasaki_Tmax_rmse", "Kumamoto_Tmax_rmse", 
                    "Oita_Tmax_rmse", "Miyazaki_Tmax_rmse", "Kagoshima_Tmax_rmse", "Okinawa_Tmax_rmse")

state_TR_rmse = c("Japan_TR_rmse", "Hokkaido_TR_rmse", "Aomori_TR_rmse", "Iwate_TR_rmse", 
                  "Miyagi_TR_rmse", "Akita_TR_rmse", "Yamagata_TR_rmse", "Fukushima_TR_rmse",
                  "Ibaraki_TR_rmse", "Tochigi_TR_rmse", "Gunma_TR_rmse", "Saitama_TR_rmse", 
                  "Chiba_TR_rmse", "Tokyo_TR_rmse", "Kanagawa_TR_rmse", "Niigata_TR_rmse",
                  "Toyama_TR_rmse", "Ishikawa_TR_rmse", "Fukui_TR_rmse", "Yamanashi_TR_rmse", 
                  "Nagano_TR_rmse", "Gifu_TR_rmse", "Shizuoka_TR_rmse", "Aichi_TR_rmse",
                  "Mie_TR_rmse", "Shiga_TR_rmse", "Kyoto_TR_rmse", "Osaka_TR_rmse", 
                  "Hyogo_TR_rmse", "Nara_TR_rmse", "Wakayama_TR_rmse", "Tottori_TR_rmse", 
                  "Shimane_TR_rmse", "Okayama_TR_rmse", "Hiroshima_TR_rmse", "Yamaguchi_TR_rmse", 
                  "Tokushima_TR_rmse", "Kagawa_TR_rmse", "Ehime_TR_rmse", "Kochi_TR_rmse",
                  "Fukuoka_TR_rmse", "Saga_TR_rmse", "Nagasaki_TR_rmse", "Kumamoto_TR_rmse", 
                  "Oita_TR_rmse", "Miyazaki_TR_rmse", "Kagoshima_TR_rmse", "Okinawa_TR_rmse")

for(ik in 1:48)
{
    assign(state_Tmax_rmse[ik], MCSprocedure(Loss = get(state_comb[ik]), alpha = 0.9, statistic = "Tmax"))
    assign(state_TR_rmse[ik],   MCSprocedure(Loss = get(state_comb[ik]), alpha = 0.9, statistic = "TR"))
    print(ik)
}

method_col = colnames(get(state_comb[ik]))

# Tmax

Japan_Tmax_rmse_index = 6
Hokkaido_Tmax_rmse_index = c(6:10, 13:14)
Aomori_Tmax_rmse_index = 6:10
Iwate_Tmax_rmse_index = 11
Miyagi_Tmax_rmse_index = c(7:10, 12:13)
Akita_Tmax_rmse_index = 13
Yamagata_Tmax_rmse_index = c(11:12, 14)
Fukushima_Tmax_rmse_index = 11
Ibaraki_Tmax_rmse_index = c(6:13, 15)
Tochigi_Tmax_rmse_index = 13
Gunma_Tmax_rmse_index = 6
Saitama_Tmax_rmse_index = 13  
Chiba_Tmax_rmse_index = c(7, 13)
Tokyo_Tmax_rmse_index = 6
Kanagawa_Tmax_rmse_index = c(6, 12:13, 15)
Niigata_Tmax_rmse_index = 12
Toyama_Tmax_rmse_index = c(6:9, 11:13)
Ishikawa_Tmax_rmse_index = 11
Fukui_Tmax_rmse_index = 6:13
Yamanashi_Tmax_rmse_index = 6
Nagano_Tmax_rmse_index = 6
Gifu_Tmax_rmse_index = 11
Shizuoka_Tmax_rmse_index = 6:10
Aichi_Tmax_rmse_index = 6
Mie_Tmax_rmse_index = 7
Shiga_Tmax_rmse_index = 6
Kyoto_Tmax_rmse_index = 12
Osaka_Tmax_rmse_index = 12
Hyogo_Tmax_rmse_index = c(6:8, 13)
Nara_Tmax_rmse_index = 11:13
Wakayama_Tmax_rmse_index = c(6, 11, 13)
Tottori_Tmax_rmse_index = 6
Shimane_Tmax_rmse_index = c(11, 13)
Okayama_Tmax_rmse_index = 8
Hiroshima_Tmax_rmse_index = 8
Yamaguchi_Tmax_rmse_index = 13
Tokushima_Tmax_rmse_index = 13
Kagawa_Tmax_rmse_index = 12
Ehime_Tmax_rmse_index = 6
Kochi_Tmax_rmse_index = 12
Fukuoka_Tmax_rmse_index = 6
Saga_Tmax_rmse_index = 9
Nagasaki_Tmax_rmse_index = 11
Kumamoto_Tmax_rmse_index = 13
Oita_Tmax_rmse_index = 11:12
Miyazaki_Tmax_rmse_index = 13
Kagoshima_Tmax_rmse_index = c(6, 8:9, 11:13)
Okinawa_Tmax_rmse_index = c(6:13, 15)

# TR

Japan_TR_rmse_index = 6
Hokkaido_TR_rmse_index = 6
Aomori_TR_rmse_index = 6:7
Iwate_TR_rmse_index = 11
Miyagi_TR_rmse_index = c(7:8, 12:13)
Akita_TR_rmse_index = 13
Yamagata_TR_rmse_index = c(11:12, 14)
Fukushima_TR_rmse_index = 11
Ibaraki_TR_rmse_index = c(6:8, 12:13)
Tochigi_TR_rmse_index = 13
Gunma_TR_rmse_index = 6
Saitama_TR_rmse_index = 13
Chiba_TR_rmse_index = c(6:7, 13)
Tokyo_TR_rmse_index = 6
Kanagawa_TR_rmse_index = c(6, 12:13, 15)
Niigata_TR_rmse_index = 12
Toyama_TR_rmse_index = 6
Ishikawa_TR_rmse_index = 11
Fukui_TR_rmse_index = 6
Yamanashi_TR_rmse_index = 6
Nagano_TR_rmse_index = 6
Gifu_TR_rmse_index = 11
Shizuoka_TR_rmse_index = c(6, 8)
Aichi_TR_rmse_index = 6
Mie_TR_rmse_index = 7
Shiga_TR_rmse_index = 6
Kyoto_TR_rmse_index = 12
Osaka_TR_rmse_index = 12
Hyogo_TR_rmse_index = c(6, 13)
Nara_TR_rmse_index = c(11, 13)
Wakayama_TR_rmse_index = 11
Tottori_TR_rmse_index = 6
Shimane_TR_rmse_index = c(11, 13)
Okayama_TR_rmse_index = 8
Hiroshima_TR_rmse_index = 8
Yamaguchi_TR_rmse_index = 13
Tokushima_TR_rmse_index = 13
Kagawa_TR_rmse_index = 12 
Ehime_TR_rmse_index = 6
Kochi_TR_rmse_index = 12
Fukuoka_TR_rmse_index = 6:8
Saga_TR_rmse_index = 9
Nagasaki_TR_rmse_index = 11
Kumamoto_TR_rmse_index = c(8:13, 15)
Oita_TR_rmse_index = c(11:12, 15)
Miyazaki_TR_rmse_index = 13
Kagoshima_TR_rmse_index = c(6, 8:10, 12:13)
Okinawa_TR_rmse_index = c(10, 12)


#######
# male
#######

state_Tmax_rmse_male = c("Japan_Tmax_rmse_male", "Hokkaido_Tmax_rmse_male", "Aomori_Tmax_rmse_male", "Iwate_Tmax_rmse_male", "Miyagi_Tmax_rmse_male", "Akita_Tmax_rmse_male", "Yamagata_Tmax_rmse_male", "Fukushima_Tmax_rmse_male",
                         "Ibaraki_Tmax_rmse_male", "Tochigi_Tmax_rmse_male", "Gunma_Tmax_rmse_male", "Saitama_Tmax_rmse_male", "Chiba_Tmax_rmse_male", "Tokyo_Tmax_rmse_male", "Kanagawa_Tmax_rmse_male", "Niigata_Tmax_rmse_male",
                         "Toyama_Tmax_rmse_male", "Ishikawa_Tmax_rmse_male", "Fukui_Tmax_rmse_male", "Yamanashi_Tmax_rmse_male", "Nagano_Tmax_rmse_male", "Gifu_Tmax_rmse_male", "Shizuoka_Tmax_rmse_male", "Aichi_Tmax_rmse_male",
                         "Mie_Tmax_rmse_male", "Shiga_Tmax_rmse_male", "Kyoto_Tmax_rmse_male", "Osaka_Tmax_rmse_male", "Hyogo_Tmax_rmse_male", "Nara_Tmax_rmse_male", "Wakayama_Tmax_rmse_male", "Tottori_Tmax_rmse_male", "Shimane_Tmax_rmse_male",
                         "Okayama_Tmax_rmse_male", "Hiroshima_Tmax_rmse_male", "Yamaguchi_Tmax_rmse_male", "Tokushima_Tmax_rmse_male", "Kagawa_Tmax_rmse_male", "Ehime_Tmax_rmse_male", "Kochi_Tmax_rmse_male",
                         "Fukuoka_Tmax_rmse_male", "Saga_Tmax_rmse_male", "Nagasaki_Tmax_rmse_male", "Kumamoto_Tmax_rmse_male", "Oita_Tmax_rmse_male", "Miyazaki_Tmax_rmse_male", "Kagoshima_Tmax_rmse_male", "Okinawa_Tmax_rmse_male")

state_TR_rmse_male = c("Japan_TR_rmse_male", "Hokkaido_TR_rmse_male", "Aomori_TR_rmse_male", "Iwate_TR_rmse_male", "Miyagi_TR_rmse_male", "Akita_TR_rmse_male", "Yamagata_TR_rmse_male", "Fukushima_TR_rmse_male",
                       "Ibaraki_TR_rmse_male", "Tochigi_TR_rmse_male", "Gunma_TR_rmse_male", "Saitama_TR_rmse_male", "Chiba_TR_rmse_male", "Tokyo_TR_rmse_male", "Kanagawa_TR_rmse_male", "Niigata_TR_rmse_male",
                       "Toyama_TR_rmse_male", "Ishikawa_TR_rmse_male", "Fukui_TR_rmse_male", "Yamanashi_TR_rmse_male", "Nagano_TR_rmse_male", "Gifu_TR_rmse_male", "Shizuoka_TR_rmse_male", "Aichi_TR_rmse_male",
                       "Mie_TR_rmse_male", "Shiga_TR_rmse_male", "Kyoto_TR_rmse_male", "Osaka_TR_rmse_male", "Hyogo_TR_rmse_male", "Nara_TR_rmse_male", "Wakayama_TR_rmse_male", "Tottori_TR_rmse_male", "Shimane_TR_rmse_male",
                       "Okayama_TR_rmse_male", "Hiroshima_TR_rmse_male", "Yamaguchi_TR_rmse_male", "Tokushima_TR_rmse_male", "Kagawa_TR_rmse_male", "Ehime_TR_rmse_male", "Kochi_TR_rmse_male",
                       "Fukuoka_TR_rmse_male", "Saga_TR_rmse_male", "Nagasaki_TR_rmse_male", "Kumamoto_TR_rmse_male", "Oita_TR_rmse_male", "Miyazaki_TR_rmse_male", "Kagoshima_TR_rmse_male", "Okinawa_TR_rmse_male")


for(ik in 1:48)
{
    assign(state_Tmax_rmse_male[ik], MCSprocedure(Loss = get(state_comb_male[ik]), alpha = 0.9, statistic = "Tmax"))
    assign(state_TR_rmse_male[ik],   MCSprocedure(Loss = get(state_comb_male[ik]), alpha = 0.9, statistic = "TR"))
    print(ik)
}

# Tmax

Japan_Tmax_rmse_index_male = 6
Hokkaido_Tmax_rmse_index_male = 14
Aomori_Tmax_rmse_index_male = 14
Iwate_Tmax_rmse_index_male = 11
Miyagi_Tmax_rmse_index_male = 11:15
Akita_Tmax_rmse_index_male = 12
Yamagata_Tmax_rmse_index_male = 13
Fukushima_Tmax_rmse_index_male = 11
Ibaraki_Tmax_rmse_index_male = 14
Tochigi_Tmax_rmse_index_male = 15
Gunma_Tmax_rmse_index_male = 6:15
Saitama_Tmax_rmse_index_male = 12
Chiba_Tmax_rmse_index_male = 14 
Tokyo_Tmax_rmse_index_male = c(11, 13:14)
Kanagawa_Tmax_rmse_index_male = 12 
Niigata_Tmax_rmse_index_male = 15
Toyama_Tmax_rmse_index_male = c(11, 15)
Ishikawa_Tmax_rmse_index_male = c(6, 8, 10:15)
Fukui_Tmax_rmse_index_male = c(11:12, 14:15)
Yamanashi_Tmax_rmse_index_male = 13
Nagano_Tmax_rmse_index_male = 12
Gifu_Tmax_rmse_index_male = 11:15
Shizuoka_Tmax_rmse_index_male = 11:14
Aichi_Tmax_rmse_index_male = c(11:13, 15)
Mie_Tmax_rmse_index_male = 11:15
Shiga_Tmax_rmse_index_male = 11
Kyoto_Tmax_rmse_index_male = 12
Osaka_Tmax_rmse_index_male = 15
Hyogo_Tmax_rmse_index_male = 11:15
Nara_Tmax_rmse_index_male = 11:15
Wakayama_Tmax_rmse_index_male = 15
Tottori_Tmax_rmse_index_male = 14
Shimane_Tmax_rmse_index_male = 11:15
Okayama_Tmax_rmse_index_male = c(6, 11:14)
Hiroshima_Tmax_rmse_index_male = 13
Yamaguchi_Tmax_rmse_index_male = 12
Tokushima_Tmax_rmse_index_male = 11:14
Kagawa_Tmax_rmse_index_male = c(4, 11:15)
Ehime_Tmax_rmse_index_male = 11:14
Kochi_Tmax_rmse_index_male = 15
Fukuoka_Tmax_rmse_index_male = 11
Saga_Tmax_rmse_index_male = 12
Nagasaki_Tmax_rmse_index_male = 15
Kumamoto_Tmax_rmse_index_male = 12
Oita_Tmax_rmse_index_male = 11
Miyazaki_Tmax_rmse_index_male = 14
Kagoshima_Tmax_rmse_index_male = 11
Okinawa_Tmax_rmse_index_male = 11:15

# TR

Japan_TR_rmse_index_male = 6
Hokkaido_TR_rmse_index_male = 14
Aomori_TR_rmse_index_male = 14
Iwate_TR_rmse_index_male = 11
Miyagi_TR_rmse_index_male = 11:15
Akita_TR_rmse_index_male = 12
Yamagata_TR_rmse_index_male = c(11, 13:14)
Fukushima_TR_rmse_index_male = 11
Ibaraki_TR_rmse_index_male = 14
Tochigi_TR_rmse_index_male = 15
Gunma_TR_rmse_index_male = 6:13
Saitama_TR_rmse_index_male = 12
Chiba_TR_rmse_index_male = 14
Tokyo_TR_rmse_index_male = 14
Kanagawa_TR_rmse_index_male = 12
Niigata_TR_rmse_index_male = 15
Toyama_TR_rmse_index_male = c(11, 15)
Ishikawa_TR_rmse_index_male = c(6, 11, 15)
Fukui_TR_rmse_index_male = c(11:12, 14:15)
Yamanashi_TR_rmse_index_male = 13
Nagano_TR_rmse_index_male = 12
Gifu_TR_rmse_index_male = c(11:13, 15)
Shizuoka_TR_rmse_index_male = 11:14
Aichi_TR_rmse_index_male = 13
Mie_TR_rmse_index_male = 11:15
Shiga_TR_rmse_index_male = 11
Kyoto_TR_rmse_index_male = 12
Osaka_TR_rmse_index_male = 15
Hyogo_TR_rmse_index_male = 13
Nara_TR_rmse_index_male = 12
Wakayama_TR_rmse_index_male = 15
Tottori_TR_rmse_index_male = 14
Shimane_TR_rmse_index_male = 13:15
Okayama_TR_rmse_index_male = 11
Hiroshima_TR_rmse_index_male = 13
Yamaguchi_TR_rmse_index_male = 12
Tokushima_TR_rmse_index_male = c(11, 13:14)
Kagawa_TR_rmse_index_male = c(4, 6, 11, 13, 15)
Ehime_TR_rmse_index_male = c(6, 11:13, 15)
Kochi_TR_rmse_index_male = 15
Fukuoka_TR_rmse_index_male = 11
Saga_TR_rmse_index_male = 12
Nagasaki_TR_rmse_index_male = 15
Kumamoto_TR_rmse_index_male = 12
Oita_TR_rmse_index_male = 11
Miyazaki_TR_rmse_index_male = 14
Kagoshima_TR_rmse_index_male = 11
Okinawa_TR_rmse_index_male = 13:15

##########
## female
# Japan
##########

fore_dum = matrix(0, 41, 10)
for(ik in 1:length(Japan_Tmax_rmse_index))
{
    fore_dum = fore_dum + get(state_set_fore[1])$train_female_fore[[Japan_Tmax_rmse_index[ik]]]
    print(Japan_Tmax_rmse_index[ik])
}  

Japan_ave_female = fore_dum/length(Japan_Tmax_rmse_index)
rm(fore_dum)

# error 

Japan_ave_female_rmse = vector("numeric", 10)
for(ik in 1:10)
{
    Japan_ave_female_rmse[ik] = rmse(Japan_ave_female[,ik], extract.years(Japan, (2005+ik))$rate$female)
}

###########
# Hokkaido
###########

fore_dum = matrix(0, 41, 10)
for(ik in 1:length(Hokkaido_Tmax_rmse_index))
{
    fore_dum = fore_dum + get(state_set_fore[2])$train_female_fore[[Hokkaido_Tmax_rmse_index[ik]]]
    print(Hokkaido_Tmax_rmse_index[ik])
}

Hokkaido_ave_female = fore_dum/length(Hokkaido_Tmax_rmse_index)
rm(fore_dum)

# error 

Hokkaido_ave_female_rmse = vector("numeric", 10)
for(ik in 1:10)
{
    Hokkaido_ave_female_rmse[ik] = rmse(Hokkaido_ave_female[,ik], extract.years(Hokkaido, (2005+ik))$rate$female)
}

#########
# Aomori
#########

fore_dum = matrix(0, 41, 10)
for(ik in 1:length(Aomori_Tmax_rmse_index))
{
    fore_dum = fore_dum + get(state_set_fore[3])$train_female_fore[[Aomori_Tmax_rmse_index[ik]]]
    print(Aomori_Tmax_rmse_index[ik])
}

Aomori_ave_female = fore_dum/length(Aomori_Tmax_rmse_index)
rm(fore_dum)

# error

Aomori_ave_female_rmse = vector("numeric", 10)
for(ik in 1:10)
{
    Aomori_ave_female_rmse[ik] = rmse(Aomori_ave_female[,ik], extract.years(Aomori, (2005+ik))$rate$female)    
}

########
# Iwate
########

fore_dum = matrix(0, 41, 10)
for(ik in 1:length(Iwate_Tmax_rmse_index))
{
  fore_dum = fore_dum + get(state_set_fore[4])$train_female_fore[[Iwate_Tmax_rmse_index[ik]]]
  print(Iwate_Tmax_rmse_index[ik])
}

Iwate_ave_female = fore_dum/length(Iwate_Tmax_rmse_index)
rm(fore_dum)

# error

Iwate_ave_female_rmse = vector("numeric", 10)
for(ik in 1:10)
{
  Iwate_ave_female_rmse[ik] = rmse(Iwate_ave_female[,ik], extract.years(Iwate, (2005+ik))$rate$female)
}

#########
# Miyagi
#########

fore_dum = matrix(0, 41, 10)
for(ik in 1:length(Miyagi_Tmax_rmse_index))
{
  fore_dum = fore_dum + get(state_set_fore[5])$train_female_fore[[Miyagi_Tmax_rmse_index[ik]]]
  print(Miyagi_Tmax_rmse_index[ik])
}

Miyagi_ave_female = fore_dum/length(Miyagi_Tmax_rmse_index)
rm(fore_dum)

# error

Miyagi_ave_female_rmse = vector("numeric", 10)
for(ik in 1:10)
{
  Miyagi_ave_female_rmse[ik] = rmse(Miyagi_ave_female[,ik], extract.years(Miyagi, (2005+ik))$rate$female)    
}

########
# Akita
########

fore_dum = matrix(0, 41, 10)
for(ik in 1:length(Akita_Tmax_rmse_index))
{
  fore_dum = fore_dum + get(state_set_fore[6])$train_female_fore[[Akita_Tmax_rmse_index[ik]]]
  print(Akita_Tmax_rmse_index[ik])
}

Akita_ave_female = fore_dum/length(Akita_Tmax_rmse_index)
rm(fore_dum)

# error

Akita_ave_female_rmse = vector("numeric", 10)
for(ik in 1:10)
{
  Akita_ave_female_rmse[ik] = rmse(Akita_ave_female[,ik], extract.years(Akita, (2005+ik))$rate$female)
}

###########
# Yamagata
###########

fore_dum = matrix(0, 41, 10)
for(ik in 1:length(Yamagata_Tmax_rmse_index))
{
  fore_dum = fore_dum + get(state_set_fore[7])$train_female_fore[[Yamagata_Tmax_rmse_index[ik]]]
  print(Yamagata_Tmax_rmse_index[ik])
}

Yamagata_ave_female = fore_dum/length(Yamagata_Tmax_rmse_index)
rm(fore_dum)

# error

Yamagata_ave_female_rmse = vector("numeric", 10)
for(ik in 1:10)
{
  Yamagata_ave_female_rmse[ik] = rmse(Yamagata_ave_female[,ik], extract.years(Yamagata, (2005+ik))$rate$female)
}

############
# Fukushima
############

fore_dum = matrix(0, 41, 10)
for(ik in 1:length(Fukushima_Tmax_rmse_index))
{
  fore_dum = fore_dum + get(state_set_fore[8])$train_female_fore[[Fukushima_Tmax_rmse_index[ik]]]
  print(Fukushima_Tmax_rmse_index[ik])
}

Fukushima_ave_female = fore_dum/length(Fukushima_Tmax_rmse_index)
rm(fore_dum)

# error

Fukushima_ave_female_rmse = vector("numeric", 10)
for(ik in 1:10)
{
  Fukushima_ave_female_rmse[ik] = rmse(Fukushima_ave_female[,ik], extract.years(Fukushima, (2005+ik))$rate$female)
}

##########
# Ibaraki
##########

fore_dum = matrix(0, 41, 10)
for(ik in 1:length(Ibaraki_Tmax_rmse_index))
{
  fore_dum = fore_dum + get(state_set_fore[9])$train_female_fore[[Ibaraki_Tmax_rmse_index[ik]]]
  print(Ibaraki_Tmax_rmse_index[ik])
}

Ibaraki_ave_female = fore_dum/length(Ibaraki_Tmax_rmse_index)
rm(fore_dum)

# error

Ibaraki_ave_female_rmse = vector("numeric", 10)
for(ik in 1:10)
{
  Ibaraki_ave_female_rmse[ik] = rmse(Ibaraki_ave_female[,ik], extract.years(Ibaraki, (2005+ik))$rate$female)
}

##########
# Tochigi
##########

fore_dum = matrix(0, 41, 10)
for(ik in 1:length(Tochigi_Tmax_rmse_index))
{
  fore_dum = fore_dum + get(state_set_fore[10])$train_female_fore[[Tochigi_Tmax_rmse_index[ik]]]
  print(Tochigi_Tmax_rmse_index[ik])
}

Tochigi_ave_female = fore_dum/length(Tochigi_Tmax_rmse_index)
rm(fore_dum)

# error

Tochigi_ave_female_rmse = vector("numeric", 10)
for(ik in 1:10)
{
  Tochigi_ave_female_rmse[ik] = rmse(Tochigi_ave_female[,ik], extract.years(Tochigi, (2005+ik))$rate$female)
}

########
# Gunma
########

fore_dum = matrix(0, 41, 10)
for(ik in 1:length(Gunma_Tmax_rmse_index))
{
  fore_dum = fore_dum + get(state_set_fore[11])$train_female_fore[[Gunma_Tmax_rmse_index[ik]]]
  print(Gunma_Tmax_rmse_index[ik])
}

Gunma_ave_female = fore_dum/length(Gunma_Tmax_rmse_index)
rm(fore_dum)

# error

Gunma_ave_female_rmse = vector("numeric", 10)
for(ik in 1:10)
{
  Gunma_ave_female_rmse[ik] = rmse(Gunma_ave_female[,ik], extract.years(Gunma, (2005+ik))$rate$female)
}

##########
# Saitama
##########

fore_dum = matrix(0, 41, 10)
for(ik in 1:length(Saitama_Tmax_rmse_index))
{
  fore_dum = fore_dum + get(state_set_fore[12])$train_female_fore[[Saitama_Tmax_rmse_index[ik]]]
  print(Saitama_Tmax_rmse_index[ik])
}

Saitama_ave_female = fore_dum/length(Saitama_Tmax_rmse_index)
rm(fore_dum)

# error

Saitama_ave_female_rmse = vector("numeric", 10)
for(ik in 1:10)
{
  Saitama_ave_female_rmse[ik] = rmse(Saitama_ave_female[,ik], extract.years(Saitama, (2005+ik))$rate$female)
}

########
# Chiba
########

fore_dum = matrix(0, 41, 10)
for(ik in 1:length(Chiba_Tmax_rmse_index))
{
  fore_dum = fore_dum + get(state_set_fore[13])$train_female_fore[[Chiba_Tmax_rmse_index[ik]]]
  print(Chiba_Tmax_rmse_index[ik])
}

Chiba_ave_female = fore_dum/length(Chiba_Tmax_rmse_index)
rm(fore_dum)

# error

Chiba_ave_female_rmse = vector("numeric", 10)
for(ik in 1:10)
{
  Chiba_ave_female_rmse[ik] = rmse(Chiba_ave_female[,ik], extract.years(Chiba, (2005+ik))$rate$female)
}

########
# Tokyo
########

fore_dum = matrix(0, 41, 10)
for(ik in 1:length(Tokyo_Tmax_rmse_index))
{
  fore_dum = fore_dum + get(state_set_fore[14])$train_female_fore[[Tokyo_Tmax_rmse_index[ik]]]
  print(Tokyo_Tmax_rmse_index[ik])
}

Tokyo_ave_female = fore_dum/length(Tokyo_Tmax_rmse_index)
rm(fore_dum)

# error

Tokyo_ave_female_rmse = vector("numeric", 10)
for(ik in 1:10)
{
  Tokyo_ave_female_rmse[ik] = rmse(Tokyo_ave_female[,ik], extract.years(Tokyo, (2005+ik))$rate$female)
}

###########
# Kanagawa
###########

fore_dum = matrix(0, 41, 10)
for(ik in 1:length(Kanagawa_Tmax_rmse_index))
{
  fore_dum = fore_dum + get(state_set_fore[15])$train_female_fore[[Kanagawa_Tmax_rmse_index[ik]]]
  print(Kanagawa_Tmax_rmse_index[ik])
}

Kanagawa_ave_female = fore_dum/length(Kanagawa_Tmax_rmse_index)
rm(fore_dum)

# error

Kanagawa_ave_female_rmse = vector("numeric", 10)
for(ik in 1:10)
{
  Kanagawa_ave_female_rmse[ik] = rmse(Kanagawa_ave_female[,ik], extract.years(Kanagawa, (2005+ik))$rate$female)
}

##########
# Niigata
##########

fore_dum = matrix(0, 41, 10)
for(ik in 1:length(Niigata_Tmax_rmse_index))
{
  fore_dum = fore_dum + get(state_set_fore[16])$train_female_fore[[Niigata_Tmax_rmse_index[ik]]]
  print(Niigata_Tmax_rmse_index[ik])
}

Niigata_ave_female = fore_dum/length(Niigata_Tmax_rmse_index)
rm(fore_dum)

# error

Niigata_ave_female_rmse = vector("numeric", 10)
for(ik in 1:10)
{
  Niigata_ave_female_rmse[ik] = rmse(Niigata_ave_female[,ik], extract.years(Niigata, (2005+ik))$rate$female)
}

#########
# Toyama
#########

fore_dum = matrix(0, 41, 10)
for(ik in 1:length(Toyama_Tmax_rmse_index))
{
  fore_dum = fore_dum + get(state_set_fore[17])$train_female_fore[[Toyama_Tmax_rmse_index[ik]]]
  print(Toyama_Tmax_rmse_index[ik])
}

Toyama_ave_female = fore_dum/length(Toyama_Tmax_rmse_index)
rm(fore_dum)

# error

Toyama_ave_female_rmse = vector("numeric", 10)
for(ik in 1:10)
{
  Toyama_ave_female_rmse[ik] = rmse(Toyama_ave_female[,ik], extract.years(Toyama, (2005+ik))$rate$female)
}

###########
# Ishikawa
###########

fore_dum = matrix(0, 41, 10)
for(ik in 1:length(Ishikawa_Tmax_rmse_index))
{
  fore_dum = fore_dum + get(state_set_fore[18])$train_female_fore[[Ishikawa_Tmax_rmse_index[ik]]]
  print(Ishikawa_Tmax_rmse_index[ik])
}

Ishikawa_ave_female = fore_dum/length(Ishikawa_Tmax_rmse_index)
rm(fore_dum)

# error

Ishikawa_ave_female_rmse = vector("numeric", 10)
for(ik in 1:10)
{
  Ishikawa_ave_female_rmse[ik] = rmse(Ishikawa_ave_female[,ik], extract.years(Ishikawa, (2005+ik))$rate$female)
}

########
# Fukui
########

fore_dum = matrix(0, 41, 10)
for(ik in 1:length(Fukui_Tmax_rmse_index))
{
  fore_dum = fore_dum + get(state_set_fore[19])$train_female_fore[[Fukui_Tmax_rmse_index[ik]]]
  print(Fukui_Tmax_rmse_index[ik])
}

Fukui_ave_female = fore_dum/length(Fukui_Tmax_rmse_index)
rm(fore_dum)

# error

Fukui_ave_female_rmse = vector("numeric", 10)
for(ik in 1:10)
{
  Fukui_ave_female_rmse[ik] = rmse(Fukui_ave_female[,ik], extract.years(Fukui, (2005+ik))$rate$female)
}

############
# Yamanashi
############

fore_dum = matrix(0, 41, 10)
for(ik in 1:length(Yamanashi_Tmax_rmse_index))
{
  fore_dum = fore_dum + get(state_set_fore[20])$train_female_fore[[Yamanashi_Tmax_rmse_index[ik]]]
  print(Yamanashi_Tmax_rmse_index[ik])
}

Yamanashi_ave_female = fore_dum/length(Yamanashi_Tmax_rmse_index)
rm(fore_dum)

# error

Yamanashi_ave_female_rmse = vector("numeric", 10)
for(ik in 1:10)
{
  Yamanashi_ave_female_rmse[ik] = rmse(Yamanashi_ave_female[,ik], extract.years(Yamanashi, (2005+ik))$rate$female)
}

#########
# Nagano
#########

fore_dum = matrix(0, 41, 10)
for(ik in 1:length(Nagano_Tmax_rmse_index))
{
  fore_dum = fore_dum + get(state_set_fore[21])$train_female_fore[[Nagano_Tmax_rmse_index[ik]]]
  print(Nagano_Tmax_rmse_index[ik])
}

Nagano_ave_female = fore_dum/length(Nagano_Tmax_rmse_index)
rm(fore_dum)

# error

Nagano_ave_female_rmse = vector("numeric", 10)
for(ik in 1:10)
{
  Nagano_ave_female_rmse[ik] = rmse(Nagano_ave_female[,ik], extract.years(Nagano, (2005+ik))$rate$female)
}

#######
# Gifu
#######

fore_dum = matrix(0, 41, 10)
for(ik in 1:length(Gifu_Tmax_rmse_index))
{
  fore_dum = fore_dum + get(state_set_fore[22])$train_female_fore[[Gifu_Tmax_rmse_index[ik]]]
  print(Gifu_Tmax_rmse_index[ik])
}

Gifu_ave_female = fore_dum/length(Gifu_Tmax_rmse_index)
rm(fore_dum)

# error

Gifu_ave_female_rmse = vector("numeric", 10)
for(ik in 1:10)
{
  Gifu_ave_female_rmse[ik] = rmse(Gifu_ave_female[,ik], extract.years(Gifu, (2005+ik))$rate$female)
}

###########
# Shizuoka
###########

fore_dum = matrix(0, 41, 10)
for(ik in 1:length(Shizuoka_Tmax_rmse_index))
{
  fore_dum = fore_dum + get(state_set_fore[23])$train_female_fore[[Shizuoka_Tmax_rmse_index[ik]]]
  print(Shizuoka_Tmax_rmse_index[ik])
}

Shizuoka_ave_female = fore_dum/length(Shizuoka_Tmax_rmse_index)
rm(fore_dum)

# error

Shizuoka_ave_female_rmse = vector("numeric", 10)
for(ik in 1:10)
{
  Shizuoka_ave_female_rmse[ik] = rmse(Shizuoka_ave_female[,ik], extract.years(Shizuoka, (2005+ik))$rate$female)
}

########
# Aichi
########

fore_dum = matrix(0, 41, 10)
for(ik in 1:length(Aichi_Tmax_rmse_index))
{
  fore_dum = fore_dum + get(state_set_fore[24])$train_female_fore[[Aichi_Tmax_rmse_index[ik]]]
  print(Aichi_Tmax_rmse_index[ik])
}

Aichi_ave_female = fore_dum/length(Aichi_Tmax_rmse_index)
rm(fore_dum)

# error

Aichi_ave_female_rmse = vector("numeric", 10)
for(ik in 1:10)
{
  Aichi_ave_female_rmse[ik] = rmse(Aichi_ave_female[,ik], extract.years(Aichi, (2005+ik))$rate$female)
}

######
# Mie
######

fore_dum = matrix(0, 41, 10)
for(ik in 1:length(Mie_Tmax_rmse_index))
{
  fore_dum = fore_dum + get(state_set_fore[25])$train_female_fore[[Mie_Tmax_rmse_index[ik]]]
  print(Mie_Tmax_rmse_index[ik])
}

Mie_ave_female = fore_dum/length(Mie_Tmax_rmse_index)
rm(fore_dum)

# error

Mie_ave_female_rmse = vector("numeric", 10)
for(ik in 1:10)
{
  Mie_ave_female_rmse[ik] = rmse(Mie_ave_female[,ik], extract.years(Mie, (2005+ik))$rate$female)
}

########
# Shiga
########

fore_dum = matrix(0, 41, 10)
for(ik in 1:length(Shiga_Tmax_rmse_index))
{
  fore_dum = fore_dum + get(state_set_fore[26])$train_female_fore[[Shiga_Tmax_rmse_index[ik]]]
  print(Shiga_Tmax_rmse_index[ik])
}

Shiga_ave_female = fore_dum/length(Shiga_Tmax_rmse_index)
rm(fore_dum)

# error

Shiga_ave_female_rmse = vector("numeric", 10)
for(ik in 1:10)
{
  Shiga_ave_female_rmse[ik] = rmse(Shiga_ave_female[,ik], extract.years(Shiga, (2005+ik))$rate$female)
}

########
# Kyoto
########

fore_dum = matrix(0, 41, 10)
for(ik in 1:length(Kyoto_Tmax_rmse_index))
{
  fore_dum = fore_dum + get(state_set_fore[27])$train_female_fore[[Kyoto_Tmax_rmse_index[ik]]]
  print(Kyoto_Tmax_rmse_index[ik])
}

Kyoto_ave_female = fore_dum/length(Kyoto_Tmax_rmse_index)
rm(fore_dum)

# error

Kyoto_ave_female_rmse = vector("numeric", 10)
for(ik in 1:10)
{
  Kyoto_ave_female_rmse[ik] = rmse(Kyoto_ave_female[,ik], extract.years(Kyoto, (2005+ik))$rate$female)
}

########
# Osaka
########

fore_dum = matrix(0, 41, 10)
for(ik in 1:length(Osaka_Tmax_rmse_index))
{
  fore_dum = fore_dum + get(state_set_fore[28])$train_female_fore[[Osaka_Tmax_rmse_index[ik]]]
  print(Osaka_Tmax_rmse_index[ik])
}

Osaka_ave_female = fore_dum/length(Osaka_Tmax_rmse_index)
rm(fore_dum)

# error

Osaka_ave_female_rmse = vector("numeric", 10)
for(ik in 1:10)
{
  Osaka_ave_female_rmse[ik] = rmse(Osaka_ave_female[,ik], extract.years(Osaka, (2005+ik))$rate$female)
}

########
# Hyogo
########

fore_dum = matrix(0, 41, 10)
for(ik in 1:length(Hyogo_Tmax_rmse_index))
{
  fore_dum = fore_dum + get(state_set_fore[29])$train_female_fore[[Hyogo_Tmax_rmse_index[ik]]]
  print(Hyogo_Tmax_rmse_index[ik])
}

Hyogo_ave_female = fore_dum/length(Hyogo_Tmax_rmse_index)
rm(fore_dum)

# error

Hyogo_ave_female_rmse = vector("numeric", 10)
for(ik in 1:10)
{
  Hyogo_ave_female_rmse[ik] = rmse(Hyogo_ave_female[,ik], extract.years(Hyogo, (2005+ik))$rate$female)
}

#######
# Nara
#######

fore_dum = matrix(0, 41, 10)
for(ik in 1:length(Nara_Tmax_rmse_index))
{
  fore_dum = fore_dum + get(state_set_fore[30])$train_female_fore[[Nara_Tmax_rmse_index[ik]]]
  print(Nara_Tmax_rmse_index[ik])
}

Nara_ave_female = fore_dum/length(Nara_Tmax_rmse_index)
rm(fore_dum)

# error

Nara_ave_female_rmse = vector("numeric", 10)
for(ik in 1:10)
{
  Nara_ave_female_rmse[ik] = rmse(Nara_ave_female[,ik], extract.years(Nara, (2005+ik))$rate$female)
}

###########
# Wakayama
###########

fore_dum = matrix(0, 41, 10)
for(ik in 1:length(Wakayama_Tmax_rmse_index))
{
  fore_dum = fore_dum + get(state_set_fore[31])$train_female_fore[[Wakayama_Tmax_rmse_index[ik]]]
  print(Wakayama_Tmax_rmse_index[ik])
}

Wakayama_ave_female = fore_dum/length(Wakayama_Tmax_rmse_index)
rm(fore_dum)

# error

Wakayama_ave_female_rmse = vector("numeric", 10)
for(ik in 1:10)
{
  Wakayama_ave_female_rmse[ik] = rmse(Wakayama_ave_female[,ik], extract.years(Wakayama, (2005+ik))$rate$female)
}

##########
# Tottori
##########

fore_dum = matrix(0, 41, 10)
for(ik in 1:length(Tottori_Tmax_rmse_index))
{
  fore_dum = fore_dum + get(state_set_fore[32])$train_female_fore[[Tottori_Tmax_rmse_index[ik]]]
  print(Tottori_Tmax_rmse_index[ik])
}

Tottori_ave_female = fore_dum/length(Tottori_Tmax_rmse_index)
rm(fore_dum)

# error

Tottori_ave_female_rmse = vector("numeric", 10)
for(ik in 1:10)
{
  Tottori_ave_female_rmse[ik] = rmse(Tottori_ave_female[,ik], extract.years(Tottori, (2005+ik))$rate$female)
}

##########
# Shimane
##########

fore_dum = matrix(0, 41, 10)
for(ik in 1:length(Shimane_Tmax_rmse_index))
{
  fore_dum = fore_dum + get(state_set_fore[33])$train_female_fore[[Shimane_Tmax_rmse_index[ik]]]
  print(Shimane_Tmax_rmse_index[ik])
}

Shimane_ave_female = fore_dum/length(Shimane_Tmax_rmse_index)
rm(fore_dum)

# error

Shimane_ave_female_rmse = vector("numeric", 10)
for(ik in 1:10)
{
  Shimane_ave_female_rmse[ik] = rmse(Shimane_ave_female[,ik], extract.years(Shimane, (2005+ik))$rate$female)
}

##########
# Okayama
##########

fore_dum = matrix(0, 41, 10)
for(ik in 1:length(Okayama_Tmax_rmse_index))
{
  fore_dum = fore_dum + get(state_set_fore[34])$train_female_fore[[Okayama_Tmax_rmse_index[ik]]]
  print(Okayama_Tmax_rmse_index[ik])
}

Okayama_ave_female = fore_dum/length(Okayama_Tmax_rmse_index)
rm(fore_dum)

# error

Okayama_ave_female_rmse = vector("numeric", 10)
for(ik in 1:10)
{
  Okayama_ave_female_rmse[ik] = rmse(Okayama_ave_female[,ik], extract.years(Okayama, (2005+ik))$rate$female)
}

############
# Hiroshima
############

fore_dum = matrix(0, 41, 10)
for(ik in 1:length(Hiroshima_Tmax_rmse_index))
{
  fore_dum = fore_dum + get(state_set_fore[35])$train_female_fore[[Hiroshima_Tmax_rmse_index[ik]]]
  print(Hiroshima_Tmax_rmse_index[ik])
}

Hiroshima_ave_female = fore_dum/length(Hiroshima_Tmax_rmse_index)
rm(fore_dum)

# error

Hiroshima_ave_female_rmse = vector("numeric", 10)
for(ik in 1:10)
{
  Hiroshima_ave_female_rmse[ik] = rmse(Hiroshima_ave_female[,ik], extract.years(Hiroshima, (2005+ik))$rate$female)
}

############
# Yamaguchi
############

fore_dum = matrix(0, 41, 10)
for(ik in 1:length(Yamaguchi_Tmax_rmse_index))
{
  fore_dum = fore_dum + get(state_set_fore[36])$train_female_fore[[Yamaguchi_Tmax_rmse_index[ik]]]
  print(Yamaguchi_Tmax_rmse_index[ik])
}

Yamaguchi_ave_female = fore_dum/length(Yamaguchi_Tmax_rmse_index)
rm(fore_dum)

# error

Yamaguchi_ave_female_rmse = vector("numeric", 10)
for(ik in 1:10)
{
  Yamaguchi_ave_female_rmse[ik] = rmse(Yamaguchi_ave_female[,ik], extract.years(Yamaguchi, (2005+ik))$rate$female)
}

############
# Tokushima
############

fore_dum = matrix(0, 41, 10)
for(ik in 1:length(Tokushima_Tmax_rmse_index))
{
  fore_dum = fore_dum + get(state_set_fore[37])$train_female_fore[[Tokushima_Tmax_rmse_index[ik]]]
  print(Tokushima_Tmax_rmse_index[ik])
}

Tokushima_ave_female = fore_dum/length(Tokushima_Tmax_rmse_index)
rm(fore_dum)

# error

Tokushima_ave_female_rmse = vector("numeric", 10)
for(ik in 1:10)
{
  Tokushima_ave_female_rmse[ik] = rmse(Tokushima_ave_female[,ik], extract.years(Tokushima, (2005+ik))$rate$female)
}

#########
# Kagawa
#########

fore_dum = matrix(0, 41, 10)
for(ik in 1:length(Kagawa_Tmax_rmse_index))
{
  fore_dum = fore_dum + get(state_set_fore[38])$train_female_fore[[Kagawa_Tmax_rmse_index[ik]]]
  print(Kagawa_Tmax_rmse_index[ik])
}

Kagawa_ave_female = fore_dum/length(Kagawa_Tmax_rmse_index)
rm(fore_dum)

# error

Kagawa_ave_female_rmse = vector("numeric", 10)
for(ik in 1:10)
{
  Kagawa_ave_female_rmse[ik] = rmse(Kagawa_ave_female[,ik], extract.years(Kagawa, (2005+ik))$rate$female)
}

########
# Ehime
########

fore_dum = matrix(0, 41, 10)
for(ik in 1:length(Ehime_Tmax_rmse_index))
{
  fore_dum = fore_dum + get(state_set_fore[39])$train_female_fore[[Ehime_Tmax_rmse_index[ik]]]
  print(Ehime_Tmax_rmse_index[ik])
}

Ehime_ave_female = fore_dum/length(Ehime_Tmax_rmse_index)
rm(fore_dum)

# error

Ehime_ave_female_rmse = vector("numeric", 10)
for(ik in 1:10)
{
  Ehime_ave_female_rmse[ik] = rmse(Ehime_ave_female[,ik], extract.years(Ehime, (2005+ik))$rate$female)
}

########
# Kochi
########

fore_dum = matrix(0, 41, 10)
for(ik in 1:length(Kochi_Tmax_rmse_index))
{
  fore_dum = fore_dum + get(state_set_fore[40])$train_female_fore[[Kochi_Tmax_rmse_index[ik]]]
  print(Kochi_Tmax_rmse_index[ik])
}

Kochi_ave_female = fore_dum/length(Kochi_Tmax_rmse_index)
rm(fore_dum)

# error

Kochi_ave_female_rmse = vector("numeric", 10)
for(ik in 1:10)
{
  Kochi_ave_female_rmse[ik] = rmse(Kochi_ave_female[,ik], extract.years(Kochi, (2005+ik))$rate$female)
}

##########
# Fukuoka
##########

fore_dum = matrix(0, 41, 10)
for(ik in 1:length(Fukuoka_Tmax_rmse_index))
{
  fore_dum = fore_dum + get(state_set_fore[41])$train_female_fore[[Fukuoka_Tmax_rmse_index[ik]]]
  print(Fukuoka_Tmax_rmse_index[ik])
}

Fukuoka_ave_female = fore_dum/length(Fukuoka_Tmax_rmse_index)
rm(fore_dum)

# error

Fukuoka_ave_female_rmse = vector("numeric", 10)
for(ik in 1:10)
{
  Fukuoka_ave_female_rmse[ik] = rmse(Fukuoka_ave_female[,ik], extract.years(Fukuoka, (2005+ik))$rate$female)
}

#######
# Saga
#######

fore_dum = matrix(0, 41, 10)
for(ik in 1:length(Saga_Tmax_rmse_index))
{
  fore_dum = fore_dum + get(state_set_fore[42])$train_female_fore[[Saga_Tmax_rmse_index[ik]]]
  print(Saga_Tmax_rmse_index[ik])
}

Saga_ave_female = fore_dum/length(Saga_Tmax_rmse_index)
rm(fore_dum)

# error

Saga_ave_female_rmse = vector("numeric", 10)
for(ik in 1:10)
{
  Saga_ave_female_rmse[ik] = rmse(Saga_ave_female[,ik], extract.years(Saga, (2005+ik))$rate$female)
}

###########
# Nagasaki
###########

fore_dum = matrix(0, 41, 10)
for(ik in 1:length(Nagasaki_Tmax_rmse_index))
{
  fore_dum = fore_dum + get(state_set_fore[43])$train_female_fore[[Nagasaki_Tmax_rmse_index[ik]]]
  print(Nagasaki_Tmax_rmse_index[ik])
}

Nagasaki_ave_female = fore_dum/length(Nagasaki_Tmax_rmse_index)
rm(fore_dum)

# error

Nagasaki_ave_female_rmse = vector("numeric", 10)
for(ik in 1:10)
{
  Nagasaki_ave_female_rmse[ik] = rmse(Nagasaki_ave_female[,ik], extract.years(Nagasaki, (2005+ik))$rate$female)
}

###########
# Kumamoto
###########

fore_dum = matrix(0, 41, 10)
for(ik in 1:length(Kumamoto_Tmax_rmse_index))
{
  fore_dum = fore_dum + get(state_set_fore[44])$train_female_fore[[Kumamoto_Tmax_rmse_index[ik]]]
  print(Kumamoto_Tmax_rmse_index[ik])
}

Kumamoto_ave_female = fore_dum/length(Kumamoto_Tmax_rmse_index)
rm(fore_dum)

# error

Kumamoto_ave_female_rmse = vector("numeric", 10)
for(ik in 1:10)
{
  Kumamoto_ave_female_rmse[ik] = rmse(Kumamoto_ave_female[,ik], extract.years(Kumamoto, (2005+ik))$rate$female)
}

#######
# Oita
#######

fore_dum = matrix(0, 41, 10)
for(ik in 1:length(Oita_Tmax_rmse_index))
{
  fore_dum = fore_dum + get(state_set_fore[45])$train_female_fore[[Oita_Tmax_rmse_index[ik]]]
  print(Oita_Tmax_rmse_index[ik])
}

Oita_ave_female = fore_dum/length(Oita_Tmax_rmse_index)
rm(fore_dum)

# error

Oita_ave_female_rmse = vector("numeric", 10)
for(ik in 1:10)
{
  Oita_ave_female_rmse[ik] = rmse(Oita_ave_female[,ik], extract.years(Oita, (2005+ik))$rate$female)
}

###########
# Miyazaki
###########

fore_dum = matrix(0, 41, 10)
for(ik in 1:length(Miyazaki_Tmax_rmse_index))
{
  fore_dum = fore_dum + get(state_set_fore[46])$train_female_fore[[Miyazaki_Tmax_rmse_index[ik]]]
  print(Miyazaki_Tmax_rmse_index[ik])
}

Miyazaki_ave_female = fore_dum/length(Miyazaki_Tmax_rmse_index)
rm(fore_dum)

# error

Miyazaki_ave_female_rmse = vector("numeric", 10) 
for(ik in 1:10)
{
  Miyazaki_ave_female_rmse[ik] = rmse(Miyazaki_ave_female[,ik], extract.years(Miyazaki, (2005+ik))$rate$female)
}

############
# Kagoshima
############

fore_dum = matrix(0, 41, 10)
for(ik in 1:length(Kagoshima_Tmax_rmse_index))
{
  fore_dum = fore_dum + get(state_set_fore[47])$train_female_fore[[Kagoshima_Tmax_rmse_index[ik]]]
  print(Kagoshima_Tmax_rmse_index[ik])
}

Kagoshima_ave_female = fore_dum/length(Kagoshima_Tmax_rmse_index)
rm(fore_dum)

# error

Kagoshima_ave_female_rmse = vector("numeric", 10)
for(ik in 1:10)
{
    Kagoshima_ave_female_rmse[ik] = rmse(Kagoshima_ave_female[,ik], extract.years(Kagoshima, (2005+ik))$rate$female)
}

##########
# Okinawa
##########

fore_dum = matrix(0, 41, 10)
for(ik in 1:length(Okinawa_Tmax_rmse_index))
{
    fore_dum = fore_dum + get(state_set_fore[48])$train_female_fore[[Okinawa_Tmax_rmse_index[ik]]]
    print(Okinawa_Tmax_rmse_index[ik])
}

Okinawa_ave_female = fore_dum/length(Okinawa_Tmax_rmse_index)
rm(fore_dum)

# error

Okinawa_ave_female_rmse = vector("numeric", 10)
for(ik in 1:10)
{
    Okinawa_ave_female_rmse[ik] = rmse(Okinawa_ave_female[,ik], extract.years(Okinawa, (2005+ik))$rate$female)
}


MCS_ave_female_rmse = cbind(Japan_ave_female_rmse, Hokkaido_ave_female_rmse, Aomori_ave_female_rmse,
                            Iwate_ave_female_rmse, Miyagi_ave_female_rmse, Akita_ave_female_rmse,
                            Yamagata_ave_female_rmse, Fukushima_ave_female_rmse, Ibaraki_ave_female_rmse,
                            Tochigi_ave_female_rmse, Gunma_ave_female_rmse, Saitama_ave_female_rmse,
                            Chiba_ave_female_rmse, Tokyo_ave_female_rmse, Kanagawa_ave_female_rmse,
                            Niigata_ave_female_rmse, Toyama_ave_female_rmse, Ishikawa_ave_female_rmse,
                            Fukui_ave_female_rmse, Yamanashi_ave_female_rmse, Nagano_ave_female_rmse,
                            Gifu_ave_female_rmse, Shizuoka_ave_female_rmse, Aichi_ave_female_rmse,
                            Mie_ave_female_rmse, Shiga_ave_female_rmse, Kyoto_ave_female_rmse,
                            Osaka_ave_female_rmse, Hyogo_ave_female_rmse, Nara_ave_female_rmse,
                            Wakayama_ave_female_rmse, Tottori_ave_female_rmse, Shimane_ave_female_rmse,
                            Okayama_ave_female_rmse, Hiroshima_ave_female_rmse, Yamaguchi_ave_female_rmse,
                            Tokushima_ave_female_rmse, Kagawa_ave_female_rmse, Ehime_ave_female_rmse,
                            Kochi_ave_female_rmse, Fukuoka_ave_female_rmse, Saga_ave_female_rmse, 
                            Nagasaki_ave_female_rmse, Kumamoto_ave_female_rmse, Oita_ave_female_rmse,
                            Miyazaki_ave_female_rmse, Kagoshima_ave_female_rmse, Okinawa_ave_female_rmse)
colnames(MCS_ave_female_rmse) = state
round(rowMeans(MCS_ave_female_rmse)*100, 4)
MCS_ave_female_rmse_0.9 = MCS_ave_female_rmse
##########
## female
# Japan
##########

fore_dum = matrix(0, 41, 10)
for(ik in 1:length(Japan_TR_rmse_index))
{
    fore_dum = fore_dum + get(state_set_fore[1])$train_female_fore[[Japan_TR_rmse_index[ik]]]
    print(Japan_TR_rmse_index[ik])
}  

Japan_ave_female_TR = fore_dum/length(Japan_TR_rmse_index)
rm(fore_dum)

# error 

Japan_ave_female_TR_rmse = vector("numeric", 10)
for(ik in 1:10)
{
    Japan_ave_female_TR_rmse[ik] = rmse(Japan_ave_female_TR[,ik], extract.years(Japan, (2005+ik))$rate$female)
}

###########
# Hokkaido
###########

fore_dum = matrix(0, 41, 10)
for(ik in 1:length(Hokkaido_TR_rmse_index))
{
    fore_dum = fore_dum + get(state_set_fore[2])$train_female_fore[[Hokkaido_TR_rmse_index[ik]]]
    print(Hokkaido_TR_rmse_index[ik])
}

Hokkaido_ave_female_TR = fore_dum/length(Hokkaido_TR_rmse_index)
rm(fore_dum)

# error 

Hokkaido_ave_female_TR_rmse = vector("numeric", 10)
for(ik in 1:10)
{
    Hokkaido_ave_female_TR_rmse[ik] = rmse(Hokkaido_ave_female_TR[,ik], extract.years(Hokkaido, (2005+ik))$rate$female)
}

#########
# Aomori
#########

fore_dum = matrix(0, 41, 10)
for(ik in 1:length(Aomori_TR_rmse_index))
{
    fore_dum = fore_dum + get(state_set_fore[3])$train_female_fore[[Aomori_TR_rmse_index[ik]]]
    print(Aomori_TR_rmse_index[ik])
}

Aomori_ave_female_TR = fore_dum/length(Aomori_TR_rmse_index)
rm(fore_dum)

# error

Aomori_ave_female_TR_rmse = vector("numeric", 10)
for(ik in 1:10)
{
    Aomori_ave_female_TR_rmse[ik] = rmse(Aomori_ave_female_TR[,ik], extract.years(Aomori, (2005+ik))$rate$female)    
}

########
# Iwate
########

fore_dum = matrix(0, 41, 10)
for(ik in 1:length(Iwate_TR_rmse_index))
{
    fore_dum = fore_dum + get(state_set_fore[4])$train_female_fore[[Iwate_TR_rmse_index[ik]]]
    print(Iwate_TR_rmse_index[ik])
}

Iwate_ave_female_TR = fore_dum/length(Iwate_TR_rmse_index)
rm(fore_dum)

# error

Iwate_ave_female_TR_rmse = vector("numeric", 10)
for(ik in 1:10)
{
    Iwate_ave_female_TR_rmse[ik] = rmse(Iwate_ave_female_TR[,ik], extract.years(Iwate, (2005+ik))$rate$female)
}

#########
# Miyagi
#########

fore_dum = matrix(0, 41, 10)
for(ik in 1:length(Miyagi_TR_rmse_index))
{
    fore_dum = fore_dum + get(state_set_fore[5])$train_female_fore[[Miyagi_TR_rmse_index[ik]]]
    print(Miyagi_TR_rmse_index[ik])
}

Miyagi_ave_female_TR = fore_dum/length(Miyagi_TR_rmse_index)
rm(fore_dum)

# error

Miyagi_ave_female_TR_rmse = vector("numeric", 10)
for(ik in 1:10)
{
    Miyagi_ave_female_TR_rmse[ik] = rmse(Miyagi_ave_female_TR[,ik], extract.years(Miyagi, (2005+ik))$rate$female)    
}

########
# Akita
########

fore_dum = matrix(0, 41, 10)
for(ik in 1:length(Akita_TR_rmse_index))
{
    fore_dum = fore_dum + get(state_set_fore[6])$train_female_fore[[Akita_TR_rmse_index[ik]]]
    print(Akita_TR_rmse_index[ik])
}

Akita_ave_female_TR = fore_dum/length(Akita_TR_rmse_index)
rm(fore_dum)

# error

Akita_ave_female_TR_rmse = vector("numeric", 10)
for(ik in 1:10)
{
    Akita_ave_female_TR_rmse[ik] = rmse(Akita_ave_female_TR[,ik], extract.years(Akita, (2005+ik))$rate$female)
}

###########
# Yamagata
###########

fore_dum = matrix(0, 41, 10)
for(ik in 1:length(Yamagata_TR_rmse_index))
{
    fore_dum = fore_dum + get(state_set_fore[7])$train_female_fore[[Yamagata_TR_rmse_index[ik]]]
    print(Yamagata_TR_rmse_index[ik])
}

Yamagata_ave_female_TR = fore_dum/length(Yamagata_TR_rmse_index)
rm(fore_dum)

# error

Yamagata_ave_female_TR_rmse = vector("numeric", 10)
for(ik in 1:10)
{
    Yamagata_ave_female_TR_rmse[ik] = rmse(Yamagata_ave_female_TR[,ik], extract.years(Yamagata, (2005+ik))$rate$female)
}

############
# Fukushima
############

fore_dum = matrix(0, 41, 10)
for(ik in 1:length(Fukushima_TR_rmse_index))
{
    fore_dum = fore_dum + get(state_set_fore[8])$train_female_fore[[Fukushima_TR_rmse_index[ik]]]
    print(Fukushima_TR_rmse_index[ik])
}

Fukushima_ave_female_TR = fore_dum/length(Fukushima_TR_rmse_index)
rm(fore_dum)

# error

Fukushima_ave_female_TR_rmse = vector("numeric", 10)
for(ik in 1:10)
{
    Fukushima_ave_female_TR_rmse[ik] = rmse(Fukushima_ave_female_TR[,ik], extract.years(Fukushima, (2005+ik))$rate$female)
}

##########
# Ibaraki
##########

fore_dum = matrix(0, 41, 10)
for(ik in 1:length(Ibaraki_TR_rmse_index))
{
    fore_dum = fore_dum + get(state_set_fore[9])$train_female_fore[[Ibaraki_TR_rmse_index[ik]]]
    print(Ibaraki_TR_rmse_index[ik])
}

Ibaraki_ave_female_TR = fore_dum/length(Ibaraki_TR_rmse_index)
rm(fore_dum)

# error

Ibaraki_ave_female_TR_rmse = vector("numeric", 10)
for(ik in 1:10)
{
    Ibaraki_ave_female_TR_rmse[ik] = rmse(Ibaraki_ave_female_TR[,ik], extract.years(Ibaraki, (2005+ik))$rate$female)
}

##########
# Tochigi
##########

fore_dum = matrix(0, 41, 10)
for(ik in 1:length(Tochigi_TR_rmse_index))
{
    fore_dum = fore_dum + get(state_set_fore[10])$train_female_fore[[Tochigi_TR_rmse_index[ik]]]
    print(Tochigi_TR_rmse_index[ik])
}

Tochigi_ave_female_TR = fore_dum/length(Tochigi_TR_rmse_index)
rm(fore_dum)

# error

Tochigi_ave_female_TR_rmse = vector("numeric", 10)
for(ik in 1:10)
{
    Tochigi_ave_female_TR_rmse[ik] = rmse(Tochigi_ave_female_TR[,ik], extract.years(Tochigi, (2005+ik))$rate$female)
}

########
# Gunma
########

fore_dum = matrix(0, 41, 10)
for(ik in 1:length(Gunma_TR_rmse_index))
{
    fore_dum = fore_dum + get(state_set_fore[11])$train_female_fore[[Gunma_TR_rmse_index[ik]]]
    print(Gunma_TR_rmse_index[ik])
}

Gunma_ave_female_TR = fore_dum/length(Gunma_TR_rmse_index)
rm(fore_dum)

# error

Gunma_ave_female_TR_rmse = vector("numeric", 10)
for(ik in 1:10)
{
    Gunma_ave_female_TR_rmse[ik] = rmse(Gunma_ave_female_TR[,ik], extract.years(Gunma, (2005+ik))$rate$female)
}

##########
# Saitama
##########

fore_dum = matrix(0, 41, 10)
for(ik in 1:length(Saitama_TR_rmse_index))
{
    fore_dum = fore_dum + get(state_set_fore[12])$train_female_fore[[Saitama_TR_rmse_index[ik]]]
    print(Saitama_TR_rmse_index[ik])
}

Saitama_ave_female_TR = fore_dum/length(Saitama_TR_rmse_index)
rm(fore_dum)

# error

Saitama_ave_female_TR_rmse = vector("numeric", 10)
for(ik in 1:10)
{
    Saitama_ave_female_TR_rmse[ik] = rmse(Saitama_ave_female_TR[,ik], extract.years(Saitama, (2005+ik))$rate$female)
}

########
# Chiba
########

fore_dum = matrix(0, 41, 10)
for(ik in 1:length(Chiba_TR_rmse_index))
{
    fore_dum = fore_dum + get(state_set_fore[13])$train_female_fore[[Chiba_TR_rmse_index[ik]]]
    print(Chiba_TR_rmse_index[ik])
}

Chiba_ave_female_TR = fore_dum/length(Chiba_TR_rmse_index)
rm(fore_dum)

# error

Chiba_ave_female_TR_rmse = vector("numeric", 10)
for(ik in 1:10)
{
    Chiba_ave_female_TR_rmse[ik] = rmse(Chiba_ave_female_TR[,ik], extract.years(Chiba, (2005+ik))$rate$female)
}

########
# Tokyo
########

fore_dum = matrix(0, 41, 10)
for(ik in 1:length(Tokyo_TR_rmse_index))
{
    fore_dum = fore_dum + get(state_set_fore[14])$train_female_fore[[Tokyo_TR_rmse_index[ik]]]
    print(Tokyo_TR_rmse_index[ik])
}

Tokyo_ave_female_TR = fore_dum/length(Tokyo_TR_rmse_index)
rm(fore_dum)

# error

Tokyo_ave_female_TR_rmse = vector("numeric", 10)
for(ik in 1:10)
{
    Tokyo_ave_female_TR_rmse[ik] = rmse(Tokyo_ave_female_TR[,ik], extract.years(Tokyo, (2005+ik))$rate$female)
}

###########
# Kanagawa
###########

fore_dum = matrix(0, 41, 10)
for(ik in 1:length(Kanagawa_TR_rmse_index))
{
    fore_dum = fore_dum + get(state_set_fore[15])$train_female_fore[[Kanagawa_TR_rmse_index[ik]]]
    print(Kanagawa_TR_rmse_index[ik])
}

Kanagawa_ave_female_TR = fore_dum/length(Kanagawa_TR_rmse_index)
rm(fore_dum)

# error

Kanagawa_ave_female_TR_rmse = vector("numeric", 10)
for(ik in 1:10)
{
    Kanagawa_ave_female_TR_rmse[ik] = rmse(Kanagawa_ave_female_TR[,ik], extract.years(Kanagawa, (2005+ik))$rate$female)
}

##########
# Niigata
##########

fore_dum = matrix(0, 41, 10)
for(ik in 1:length(Niigata_TR_rmse_index))
{
    fore_dum = fore_dum + get(state_set_fore[16])$train_female_fore[[Niigata_TR_rmse_index[ik]]]
    print(Niigata_TR_rmse_index[ik])
}

Niigata_ave_female_TR = fore_dum/length(Niigata_TR_rmse_index)
rm(fore_dum)

# error

Niigata_ave_female_TR_rmse = vector("numeric", 10)
for(ik in 1:10)
{
    Niigata_ave_female_TR_rmse[ik] = rmse(Niigata_ave_female_TR[,ik], extract.years(Niigata, (2005+ik))$rate$female)
}

#########
# Toyama
#########

fore_dum = matrix(0, 41, 10)
for(ik in 1:length(Toyama_TR_rmse_index))
{
    fore_dum = fore_dum + get(state_set_fore[17])$train_female_fore[[Toyama_TR_rmse_index[ik]]]
    print(Toyama_TR_rmse_index[ik])
}

Toyama_ave_female_TR = fore_dum/length(Toyama_TR_rmse_index)
rm(fore_dum)

# error

Toyama_ave_female_TR_rmse = vector("numeric", 10)
for(ik in 1:10)
{
    Toyama_ave_female_TR_rmse[ik] = rmse(Toyama_ave_female_TR[,ik], extract.years(Toyama, (2005+ik))$rate$female)
}

###########
# Ishikawa
###########

fore_dum = matrix(0, 41, 10)
for(ik in 1:length(Ishikawa_TR_rmse_index))
{
    fore_dum = fore_dum + get(state_set_fore[18])$train_female_fore[[Ishikawa_TR_rmse_index[ik]]]
    print(Ishikawa_TR_rmse_index[ik])
}

Ishikawa_ave_female_TR = fore_dum/length(Ishikawa_TR_rmse_index)
rm(fore_dum)

# error

Ishikawa_ave_female_TR_rmse = vector("numeric", 10)
for(ik in 1:10)
{
    Ishikawa_ave_female_TR_rmse[ik] = rmse(Ishikawa_ave_female_TR[,ik], extract.years(Ishikawa, (2005+ik))$rate$female)
}

########
# Fukui
########

fore_dum = matrix(0, 41, 10)
for(ik in 1:length(Fukui_TR_rmse_index))
{
    fore_dum = fore_dum + get(state_set_fore[19])$train_female_fore[[Fukui_TR_rmse_index[ik]]]
    print(Fukui_TR_rmse_index[ik])
}

Fukui_ave_female_TR = fore_dum/length(Fukui_TR_rmse_index)
rm(fore_dum)

# error

Fukui_ave_female_TR_rmse = vector("numeric", 10)
for(ik in 1:10)
{
    Fukui_ave_female_TR_rmse[ik] = rmse(Fukui_ave_female_TR[,ik], extract.years(Fukui, (2005+ik))$rate$female)
}

############
# Yamanashi
############

fore_dum = matrix(0, 41, 10)
for(ik in 1:length(Yamanashi_TR_rmse_index))
{
    fore_dum = fore_dum + get(state_set_fore[20])$train_female_fore[[Yamanashi_TR_rmse_index[ik]]]
    print(Yamanashi_TR_rmse_index[ik])
}

Yamanashi_ave_female_TR = fore_dum/length(Yamanashi_TR_rmse_index)
rm(fore_dum)

# error

Yamanashi_ave_female_TR_rmse = vector("numeric", 10)
for(ik in 1:10)
{
    Yamanashi_ave_female_TR_rmse[ik] = rmse(Yamanashi_ave_female_TR[,ik], extract.years(Yamanashi, (2005+ik))$rate$female)
}

#########
# Nagano
#########

fore_dum = matrix(0, 41, 10)
for(ik in 1:length(Nagano_TR_rmse_index))
{
    fore_dum = fore_dum + get(state_set_fore[21])$train_female_fore[[Nagano_TR_rmse_index[ik]]]
    print(Nagano_TR_rmse_index[ik])
}

Nagano_ave_female_TR = fore_dum/length(Nagano_TR_rmse_index)
rm(fore_dum)

# error

Nagano_ave_female_TR_rmse = vector("numeric", 10)
for(ik in 1:10)
{
    Nagano_ave_female_TR_rmse[ik] = rmse(Nagano_ave_female_TR[,ik], extract.years(Nagano, (2005+ik))$rate$female)
}

#######
# Gifu
#######

fore_dum = matrix(0, 41, 10)
for(ik in 1:length(Gifu_TR_rmse_index))
{
    fore_dum = fore_dum + get(state_set_fore[22])$train_female_fore[[Gifu_TR_rmse_index[ik]]]
    print(Gifu_TR_rmse_index[ik])
}

Gifu_ave_female_TR = fore_dum/length(Gifu_TR_rmse_index)
rm(fore_dum)

# error

Gifu_ave_female_TR_rmse = vector("numeric", 10)
for(ik in 1:10)
{
    Gifu_ave_female_TR_rmse[ik] = rmse(Gifu_ave_female_TR[,ik], extract.years(Gifu, (2005+ik))$rate$female)
}

###########
# Shizuoka
###########

fore_dum = matrix(0, 41, 10)
for(ik in 1:length(Shizuoka_TR_rmse_index))
{
    fore_dum = fore_dum + get(state_set_fore[23])$train_female_fore[[Shizuoka_TR_rmse_index[ik]]]
    print(Shizuoka_TR_rmse_index[ik])
}

Shizuoka_ave_female_TR = fore_dum/length(Shizuoka_TR_rmse_index)
rm(fore_dum)

# error

Shizuoka_ave_female_TR_rmse = vector("numeric", 10)
for(ik in 1:10)
{
    Shizuoka_ave_female_TR_rmse[ik] = rmse(Shizuoka_ave_female_TR[,ik], extract.years(Shizuoka, (2005+ik))$rate$female)
}

########
# Aichi
########

fore_dum = matrix(0, 41, 10)
for(ik in 1:length(Aichi_TR_rmse_index))
{
    fore_dum = fore_dum + get(state_set_fore[24])$train_female_fore[[Aichi_TR_rmse_index[ik]]]
    print(Aichi_TR_rmse_index[ik])
}

Aichi_ave_female_TR = fore_dum/length(Aichi_TR_rmse_index)
rm(fore_dum)

# error

Aichi_ave_female_TR_rmse = vector("numeric", 10)
for(ik in 1:10)
{
    Aichi_ave_female_TR_rmse[ik] = rmse(Aichi_ave_female_TR[,ik], extract.years(Aichi, (2005+ik))$rate$female)
}

######
# Mie
######

fore_dum = matrix(0, 41, 10)
for(ik in 1:length(Mie_TR_rmse_index))
{
    fore_dum = fore_dum + get(state_set_fore[25])$train_female_fore[[Mie_TR_rmse_index[ik]]]
    print(Mie_TR_rmse_index[ik])
}

Mie_ave_female_TR = fore_dum/length(Mie_TR_rmse_index)
rm(fore_dum)

# error

Mie_ave_female_TR_rmse = vector("numeric", 10)
for(ik in 1:10)
{
    Mie_ave_female_TR_rmse[ik] = rmse(Mie_ave_female_TR[,ik], extract.years(Mie, (2005+ik))$rate$female)
}

########
# Shiga
########

fore_dum = matrix(0, 41, 10)
for(ik in 1:length(Shiga_TR_rmse_index))
{
    fore_dum = fore_dum + get(state_set_fore[26])$train_female_fore[[Shiga_TR_rmse_index[ik]]]
    print(Shiga_TR_rmse_index[ik])
}

Shiga_ave_female_TR = fore_dum/length(Shiga_TR_rmse_index)
rm(fore_dum)

# error

Shiga_ave_female_TR_rmse = vector("numeric", 10)
for(ik in 1:10)
{
    Shiga_ave_female_TR_rmse[ik] = rmse(Shiga_ave_female_TR[,ik], extract.years(Shiga, (2005+ik))$rate$female)
}

########
# Kyoto
########

fore_dum = matrix(0, 41, 10)
for(ik in 1:length(Kyoto_TR_rmse_index))
{
    fore_dum = fore_dum + get(state_set_fore[27])$train_female_fore[[Kyoto_TR_rmse_index[ik]]]
    print(Kyoto_TR_rmse_index[ik])
}

Kyoto_ave_female_TR = fore_dum/length(Kyoto_TR_rmse_index)
rm(fore_dum)

# error

Kyoto_ave_female_TR_rmse = vector("numeric", 10)
for(ik in 1:10)
{
    Kyoto_ave_female_TR_rmse[ik] = rmse(Kyoto_ave_female_TR[,ik], extract.years(Kyoto, (2005+ik))$rate$female)
}

########
# Osaka
########

fore_dum = matrix(0, 41, 10)
for(ik in 1:length(Osaka_TR_rmse_index))
{
    fore_dum = fore_dum + get(state_set_fore[28])$train_female_fore[[Osaka_TR_rmse_index[ik]]]
    print(Osaka_TR_rmse_index[ik])
}

Osaka_ave_female_TR = fore_dum/length(Osaka_TR_rmse_index)
rm(fore_dum)

# error

Osaka_ave_female_TR_rmse = vector("numeric", 10)
for(ik in 1:10)
{
    Osaka_ave_female_TR_rmse[ik] = rmse(Osaka_ave_female_TR[,ik], extract.years(Osaka, (2005+ik))$rate$female)
}

########
# Hyogo
########

fore_dum = matrix(0, 41, 10)
for(ik in 1:length(Hyogo_TR_rmse_index))
{
    fore_dum = fore_dum + get(state_set_fore[29])$train_female_fore[[Hyogo_TR_rmse_index[ik]]]
    print(Hyogo_TR_rmse_index[ik])
}

Hyogo_ave_female_TR = fore_dum/length(Hyogo_TR_rmse_index)
rm(fore_dum)

# error

Hyogo_ave_female_TR_rmse = vector("numeric", 10)
for(ik in 1:10)
{
    Hyogo_ave_female_TR_rmse[ik] = rmse(Hyogo_ave_female_TR[,ik], extract.years(Hyogo, (2005+ik))$rate$female)
}

#######
# Nara
#######

fore_dum = matrix(0, 41, 10)
for(ik in 1:length(Nara_TR_rmse_index))
{
    fore_dum = fore_dum + get(state_set_fore[30])$train_female_fore[[Nara_TR_rmse_index[ik]]]
    print(Nara_TR_rmse_index[ik])
}

Nara_ave_female_TR = fore_dum/length(Nara_TR_rmse_index)
rm(fore_dum)

# error

Nara_ave_female_TR_rmse = vector("numeric", 10)
for(ik in 1:10)
{
    Nara_ave_female_TR_rmse[ik] = rmse(Nara_ave_female_TR[,ik], extract.years(Nara, (2005+ik))$rate$female)
}

###########
# Wakayama
###########

fore_dum = matrix(0, 41, 10)
for(ik in 1:length(Wakayama_TR_rmse_index))
{
    fore_dum = fore_dum + get(state_set_fore[31])$train_female_fore[[Wakayama_TR_rmse_index[ik]]]
    print(Wakayama_TR_rmse_index[ik])
}

Wakayama_ave_female_TR = fore_dum/length(Wakayama_TR_rmse_index)
rm(fore_dum)

# error

Wakayama_ave_female_TR_rmse = vector("numeric", 10)
for(ik in 1:10)
{
    Wakayama_ave_female_TR_rmse[ik] = rmse(Wakayama_ave_female_TR[,ik], extract.years(Wakayama, (2005+ik))$rate$female)
}

##########
# Tottori
##########

fore_dum = matrix(0, 41, 10)
for(ik in 1:length(Tottori_TR_rmse_index))
{
    fore_dum = fore_dum + get(state_set_fore[32])$train_female_fore[[Tottori_TR_rmse_index[ik]]]
    print(Tottori_TR_rmse_index[ik])
}

Tottori_ave_female_TR = fore_dum/length(Tottori_TR_rmse_index)
rm(fore_dum)

# error

Tottori_ave_female_TR_rmse = vector("numeric", 10)
for(ik in 1:10)
{
    Tottori_ave_female_TR_rmse[ik] = rmse(Tottori_ave_female_TR[,ik], extract.years(Tottori, (2005+ik))$rate$female)
}

##########
# Shimane
##########

fore_dum = matrix(0, 41, 10)
for(ik in 1:length(Shimane_TR_rmse_index))
{
    fore_dum = fore_dum + get(state_set_fore[33])$train_female_fore[[Shimane_TR_rmse_index[ik]]]
    print(Shimane_TR_rmse_index[ik])
}

Shimane_ave_female_TR = fore_dum/length(Shimane_TR_rmse_index)
rm(fore_dum)

# error

Shimane_ave_female_TR_rmse = vector("numeric", 10)
for(ik in 1:10)
{
    Shimane_ave_female_TR_rmse[ik] = rmse(Shimane_ave_female_TR[,ik], extract.years(Shimane, (2005+ik))$rate$female)
}

##########
# Okayama
##########

fore_dum = matrix(0, 41, 10)
for(ik in 1:length(Okayama_TR_rmse_index))
{
    fore_dum = fore_dum + get(state_set_fore[34])$train_female_fore[[Okayama_TR_rmse_index[ik]]]
    print(Okayama_TR_rmse_index[ik])
}

Okayama_ave_female_TR = fore_dum/length(Okayama_TR_rmse_index)
rm(fore_dum)

# error

Okayama_ave_female_TR_rmse = vector("numeric", 10)
for(ik in 1:10)
{
    Okayama_ave_female_TR_rmse[ik] = rmse(Okayama_ave_female_TR[,ik], extract.years(Okayama, (2005+ik))$rate$female)
}

############
# Hiroshima
############

fore_dum = matrix(0, 41, 10)
for(ik in 1:length(Hiroshima_TR_rmse_index))
{
    fore_dum = fore_dum + get(state_set_fore[35])$train_female_fore[[Hiroshima_TR_rmse_index[ik]]]
    print(Hiroshima_TR_rmse_index[ik])
}

Hiroshima_ave_female_TR = fore_dum/length(Hiroshima_TR_rmse_index)
rm(fore_dum)

# error

Hiroshima_ave_female_TR_rmse = vector("numeric", 10)
for(ik in 1:10)
{
    Hiroshima_ave_female_TR_rmse[ik] = rmse(Hiroshima_ave_female_TR[,ik], extract.years(Hiroshima, (2005+ik))$rate$female)
}

############
# Yamaguchi
############

fore_dum = matrix(0, 41, 10)
for(ik in 1:length(Yamaguchi_TR_rmse_index))
{
    fore_dum = fore_dum + get(state_set_fore[36])$train_female_fore[[Yamaguchi_TR_rmse_index[ik]]]
    print(Yamaguchi_TR_rmse_index[ik])
}

Yamaguchi_ave_female_TR = fore_dum/length(Yamaguchi_TR_rmse_index)
rm(fore_dum)

# error

Yamaguchi_ave_female_TR_rmse = vector("numeric", 10)
for(ik in 1:10)
{
    Yamaguchi_ave_female_TR_rmse[ik] = rmse(Yamaguchi_ave_female_TR[,ik], extract.years(Yamaguchi, (2005+ik))$rate$female)
}

############
# Tokushima
############

fore_dum = matrix(0, 41, 10)
for(ik in 1:length(Tokushima_TR_rmse_index))
{
    fore_dum = fore_dum + get(state_set_fore[37])$train_female_fore[[Tokushima_TR_rmse_index[ik]]]
    print(Tokushima_TR_rmse_index[ik])
}

Tokushima_ave_female_TR = fore_dum/length(Tokushima_TR_rmse_index)
rm(fore_dum)

# error

Tokushima_ave_female_TR_rmse = vector("numeric", 10)
for(ik in 1:10)
{
    Tokushima_ave_female_TR_rmse[ik] = rmse(Tokushima_ave_female_TR[,ik], extract.years(Tokushima, (2005+ik))$rate$female)
}

#########
# Kagawa
#########

fore_dum = matrix(0, 41, 10)
for(ik in 1:length(Kagawa_TR_rmse_index))
{
    fore_dum = fore_dum + get(state_set_fore[38])$train_female_fore[[Kagawa_TR_rmse_index[ik]]]
    print(Kagawa_TR_rmse_index[ik])
}

Kagawa_ave_female_TR = fore_dum/length(Kagawa_TR_rmse_index)
rm(fore_dum)

# error

Kagawa_ave_female_TR_rmse = vector("numeric", 10)
for(ik in 1:10)
{
    Kagawa_ave_female_TR_rmse[ik] = rmse(Kagawa_ave_female_TR[,ik], extract.years(Kagawa, (2005+ik))$rate$female)
}

########
# Ehime
########

fore_dum = matrix(0, 41, 10)
for(ik in 1:length(Ehime_TR_rmse_index))
{
    fore_dum = fore_dum + get(state_set_fore[39])$train_female_fore[[Ehime_TR_rmse_index[ik]]]
    print(Ehime_TR_rmse_index[ik])
}

Ehime_ave_female_TR = fore_dum/length(Ehime_TR_rmse_index)
rm(fore_dum)

# error

Ehime_ave_female_TR_rmse = vector("numeric", 10)
for(ik in 1:10)
{
    Ehime_ave_female_TR_rmse[ik] = rmse(Ehime_ave_female_TR[,ik], extract.years(Ehime, (2005+ik))$rate$female)
}

########
# Kochi
########

fore_dum = matrix(0, 41, 10)
for(ik in 1:length(Kochi_TR_rmse_index))
{
    fore_dum = fore_dum + get(state_set_fore[40])$train_female_fore[[Kochi_TR_rmse_index[ik]]]
    print(Kochi_TR_rmse_index[ik])
}

Kochi_ave_female_TR = fore_dum/length(Kochi_TR_rmse_index)
rm(fore_dum)

# error

Kochi_ave_female_TR_rmse = vector("numeric", 10)
for(ik in 1:10)
{
    Kochi_ave_female_TR_rmse[ik] = rmse(Kochi_ave_female_TR[,ik], extract.years(Kochi, (2005+ik))$rate$female)
}

##########
# Fukuoka
##########

fore_dum = matrix(0, 41, 10)
for(ik in 1:length(Fukuoka_TR_rmse_index))
{
    fore_dum = fore_dum + get(state_set_fore[41])$train_female_fore[[Fukuoka_TR_rmse_index[ik]]]
    print(Fukuoka_TR_rmse_index[ik])
}

Fukuoka_ave_female_TR = fore_dum/length(Fukuoka_TR_rmse_index)
rm(fore_dum)

# error

Fukuoka_ave_female_TR_rmse = vector("numeric", 10)
for(ik in 1:10)
{
    Fukuoka_ave_female_TR_rmse[ik] = rmse(Fukuoka_ave_female_TR[,ik], extract.years(Fukuoka, (2005+ik))$rate$female)
}

#######
# Saga
#######

fore_dum = matrix(0, 41, 10)
for(ik in 1:length(Saga_TR_rmse_index))
{
    fore_dum = fore_dum + get(state_set_fore[42])$train_female_fore[[Saga_TR_rmse_index[ik]]]
    print(Saga_TR_rmse_index[ik])
}

Saga_ave_female_TR = fore_dum/length(Saga_TR_rmse_index)
rm(fore_dum)

# error

Saga_ave_female_TR_rmse = vector("numeric", 10)
for(ik in 1:10)
{
    Saga_ave_female_TR_rmse[ik] = rmse(Saga_ave_female_TR[,ik], extract.years(Saga, (2005+ik))$rate$female)
}

###########
# Nagasaki
###########

fore_dum = matrix(0, 41, 10)
for(ik in 1:length(Nagasaki_TR_rmse_index))
{
    fore_dum = fore_dum + get(state_set_fore[43])$train_female_fore[[Nagasaki_TR_rmse_index[ik]]]
    print(Nagasaki_TR_rmse_index[ik])
}

Nagasaki_ave_female_TR = fore_dum/length(Nagasaki_TR_rmse_index)
rm(fore_dum)

# error

Nagasaki_ave_female_TR_rmse = vector("numeric", 10)
for(ik in 1:10)
{
    Nagasaki_ave_female_TR_rmse[ik] = rmse(Nagasaki_ave_female_TR[,ik], extract.years(Nagasaki, (2005+ik))$rate$female)
}

###########
# Kumamoto
###########

fore_dum = matrix(0, 41, 10)
for(ik in 1:length(Kumamoto_TR_rmse_index))
{
    fore_dum = fore_dum + get(state_set_fore[44])$train_female_fore[[Kumamoto_TR_rmse_index[ik]]]
    print(Kumamoto_TR_rmse_index[ik])
}

Kumamoto_ave_female_TR = fore_dum/length(Kumamoto_TR_rmse_index)
rm(fore_dum)

# error

Kumamoto_ave_female_TR_rmse = vector("numeric", 10)
for(ik in 1:10)
{
    Kumamoto_ave_female_TR_rmse[ik] = rmse(Kumamoto_ave_female_TR[,ik], extract.years(Kumamoto, (2005+ik))$rate$female)
}

#######
# Oita
#######

fore_dum = matrix(0, 41, 10)
for(ik in 1:length(Oita_TR_rmse_index))
{
    fore_dum = fore_dum + get(state_set_fore[45])$train_female_fore[[Oita_TR_rmse_index[ik]]]
    print(Oita_TR_rmse_index[ik])
}

Oita_ave_female_TR = fore_dum/length(Oita_TR_rmse_index)
rm(fore_dum)

# error

Oita_ave_female_TR_rmse = vector("numeric", 10)
for(ik in 1:10)
{
    Oita_ave_female_TR_rmse[ik] = rmse(Oita_ave_female_TR[,ik], extract.years(Oita, (2005+ik))$rate$female)
}

###########
# Miyazaki
###########

fore_dum = matrix(0, 41, 10)
for(ik in 1:length(Miyazaki_TR_rmse_index))
{
    fore_dum = fore_dum + get(state_set_fore[46])$train_female_fore[[Miyazaki_TR_rmse_index[ik]]]
    print(Miyazaki_TR_rmse_index[ik])
}

Miyazaki_ave_female_TR = fore_dum/length(Miyazaki_TR_rmse_index)
rm(fore_dum)

# error

Miyazaki_ave_female_TR_rmse = vector("numeric", 10) 
for(ik in 1:10)
{
    Miyazaki_ave_female_TR_rmse[ik] = rmse(Miyazaki_ave_female_TR[,ik], extract.years(Miyazaki, (2005+ik))$rate$female)
}

############
# Kagoshima
############

fore_dum = matrix(0, 41, 10)
for(ik in 1:length(Kagoshima_TR_rmse_index))
{
    fore_dum = fore_dum + get(state_set_fore[47])$train_female_fore[[Kagoshima_TR_rmse_index[ik]]]
    print(Kagoshima_TR_rmse_index[ik])
}

Kagoshima_ave_female_TR = fore_dum/length(Kagoshima_TR_rmse_index)
rm(fore_dum)

# error

Kagoshima_ave_female_TR_rmse = vector("numeric", 10)
for(ik in 1:10)
{
    Kagoshima_ave_female_TR_rmse[ik] = rmse(Kagoshima_ave_female_TR[,ik], extract.years(Kagoshima, (2005+ik))$rate$female)
}

##########
# Okinawa
##########

fore_dum = matrix(0, 41, 10)
for(ik in 1:length(Okinawa_TR_rmse_index))
{
    fore_dum = fore_dum + get(state_set_fore[48])$train_female_fore[[Okinawa_TR_rmse_index[ik]]]
    print(Okinawa_TR_rmse_index[ik])
}

Okinawa_ave_female_TR = fore_dum/length(Okinawa_TR_rmse_index)
rm(fore_dum)

# error

Okinawa_ave_female_TR_rmse = vector("numeric", 10)
for(ik in 1:10)
{
    Okinawa_ave_female_TR_rmse[ik] = rmse(Okinawa_ave_female_TR[,ik], extract.years(Okinawa, (2005+ik))$rate$female)
}


MCS_ave_female_TR_rmse = cbind(Japan_ave_female_TR_rmse, Hokkaido_ave_female_TR_rmse, Aomori_ave_female_TR_rmse,
                               Iwate_ave_female_TR_rmse, Miyagi_ave_female_TR_rmse, Akita_ave_female_TR_rmse,
                               Yamagata_ave_female_TR_rmse, Fukushima_ave_female_TR_rmse, Ibaraki_ave_female_TR_rmse,
                               Tochigi_ave_female_TR_rmse, Gunma_ave_female_TR_rmse, Saitama_ave_female_TR_rmse,
                               Chiba_ave_female_TR_rmse, Tokyo_ave_female_TR_rmse, Kanagawa_ave_female_TR_rmse,
                               Niigata_ave_female_TR_rmse, Toyama_ave_female_TR_rmse, Ishikawa_ave_female_TR_rmse,
                               Fukui_ave_female_TR_rmse, Yamanashi_ave_female_TR_rmse, Nagano_ave_female_TR_rmse,
                               Gifu_ave_female_TR_rmse, Shizuoka_ave_female_TR_rmse, Aichi_ave_female_TR_rmse,
                               Mie_ave_female_TR_rmse, Shiga_ave_female_TR_rmse, Kyoto_ave_female_TR_rmse,
                               Osaka_ave_female_TR_rmse, Hyogo_ave_female_TR_rmse, Nara_ave_female_TR_rmse,
                               Wakayama_ave_female_TR_rmse, Tottori_ave_female_TR_rmse, Shimane_ave_female_TR_rmse,
                               Okayama_ave_female_TR_rmse, Hiroshima_ave_female_TR_rmse, Yamaguchi_ave_female_TR_rmse,
                               Tokushima_ave_female_TR_rmse, Kagawa_ave_female_TR_rmse, Ehime_ave_female_TR_rmse,
                               Kochi_ave_female_TR_rmse, Fukuoka_ave_female_TR_rmse, Saga_ave_female_TR_rmse, 
                               Nagasaki_ave_female_TR_rmse, Kumamoto_ave_female_TR_rmse, Oita_ave_female_TR_rmse,
                               Miyazaki_ave_female_TR_rmse, Kagoshima_ave_female_TR_rmse, Okinawa_ave_female_TR_rmse)
colnames(MCS_ave_female_TR_rmse) = state
MCS_ave_female_TR_rmse_mean = round(rowMeans(MCS_ave_female_TR_rmse)*100, 4)
MCS_ave_female_TR_rmse_mean_0.9  = MCS_ave_female_TR_rmse_mean

########
# Japan
########

fore_dum = matrix(0, 41, 10)
for(ik in 1:length(Japan_Tmax_rmse_index_male))
{
    fore_dum = fore_dum + get(state_set_fore[1])$train_male_fore[[Japan_Tmax_rmse_index_male[ik]]]
    print(Japan_Tmax_rmse_index_male[ik])
}  

Japan_ave_male = fore_dum/length(Japan_Tmax_rmse_index_male)
rm(fore_dum)

# error 

Japan_ave_male_rmse = vector("numeric", 10)
for(ik in 1:10)
{
    Japan_ave_male_rmse[ik] = rmse(Japan_ave_male[,ik], extract.years(Japan, (2005+ik))$rate$male)
}

###########
# Hokkaido
###########

fore_dum = matrix(0, 41, 10)
for(ik in 1:length(Hokkaido_Tmax_rmse_index_male))
{
    fore_dum = fore_dum + get(state_set_fore[2])$train_male_fore[[Hokkaido_Tmax_rmse_index_male[ik]]]
    print(Hokkaido_Tmax_rmse_index_male[ik])
}

Hokkaido_ave_male = fore_dum/length(Hokkaido_Tmax_rmse_index_male)
rm(fore_dum)

# error 

Hokkaido_ave_male_rmse = vector("numeric", 10)
for(ik in 1:10)
{
    Hokkaido_ave_male_rmse[ik] = rmse(Hokkaido_ave_male[,ik], extract.years(Hokkaido, (2005+ik))$rate$male)
}

#########
# Aomori
#########

fore_dum = matrix(0, 41, 10)
for(ik in 1:length(Aomori_Tmax_rmse_index_male))
{
    fore_dum = fore_dum + get(state_set_fore[3])$train_male_fore[[Aomori_Tmax_rmse_index_male[ik]]]
    print(Aomori_Tmax_rmse_index_male[ik])
}

Aomori_ave_male = fore_dum/length(Aomori_Tmax_rmse_index_male)
rm(fore_dum)

# error

Aomori_ave_male_rmse = vector("numeric", 10)
for(ik in 1:10)
{
    Aomori_ave_male_rmse[ik] = rmse(Aomori_ave_male[,ik], extract.years(Aomori, (2005+ik))$rate$male)    
}

########
# Iwate
########

fore_dum = matrix(0, 41, 10)
for(ik in 1:length(Iwate_Tmax_rmse_index_male))
{
    fore_dum = fore_dum + get(state_set_fore[4])$train_male_fore[[Iwate_Tmax_rmse_index_male[ik]]]
    print(Iwate_Tmax_rmse_index_male[ik])
}

Iwate_ave_male = fore_dum/length(Iwate_Tmax_rmse_index_male)
rm(fore_dum)

# error

Iwate_ave_male_rmse = vector("numeric", 10)
for(ik in 1:10)
{
    Iwate_ave_male_rmse[ik] = rmse(Iwate_ave_male[,ik], extract.years(Iwate, (2005+ik))$rate$male)
}

#########
# Miyagi
#########

fore_dum = matrix(0, 41, 10)
for(ik in 1:length(Miyagi_Tmax_rmse_index_male))
{
    fore_dum = fore_dum + get(state_set_fore[5])$train_male_fore[[Miyagi_Tmax_rmse_index_male[ik]]]
    print(Miyagi_Tmax_rmse_index_male[ik])
}

Miyagi_ave_male = fore_dum/length(Miyagi_Tmax_rmse_index_male)
rm(fore_dum)

# error

Miyagi_ave_male_rmse = vector("numeric", 10)
for(ik in 1:10)
{
    Miyagi_ave_male_rmse[ik] = rmse(Miyagi_ave_male[,ik], extract.years(Miyagi, (2005+ik))$rate$male)    
}

########
# Akita
########

fore_dum = matrix(0, 41, 10)
for(ik in 1:length(Akita_Tmax_rmse_index_male))
{
    fore_dum = fore_dum + get(state_set_fore[6])$train_male_fore[[Akita_Tmax_rmse_index_male[ik]]]
    print(Akita_Tmax_rmse_index_male[ik])
}

Akita_ave_male = fore_dum/length(Akita_Tmax_rmse_index_male)
rm(fore_dum)

# error

Akita_ave_male_rmse = vector("numeric", 10)
for(ik in 1:10)
{
    Akita_ave_male_rmse[ik] = rmse(Akita_ave_male[,ik], extract.years(Akita, (2005+ik))$rate$male)
}

###########
# Yamagata
###########

fore_dum = matrix(0, 41, 10)
for(ik in 1:length(Yamagata_Tmax_rmse_index_male))
{
    fore_dum = fore_dum + get(state_set_fore[7])$train_male_fore[[Yamagata_Tmax_rmse_index_male[ik]]]
    print(Yamagata_Tmax_rmse_index_male[ik])
}

Yamagata_ave_male = fore_dum/length(Yamagata_Tmax_rmse_index_male)
rm(fore_dum)

# error

Yamagata_ave_male_rmse = vector("numeric", 10)
for(ik in 1:10)
{
    Yamagata_ave_male_rmse[ik] = rmse(Yamagata_ave_male[,ik], extract.years(Yamagata, (2005+ik))$rate$male)
}

############
# Fukushima
############

fore_dum = matrix(0, 41, 10)
for(ik in 1:length(Fukushima_Tmax_rmse_index_male))
{
    fore_dum = fore_dum + get(state_set_fore[8])$train_male_fore[[Fukushima_Tmax_rmse_index_male[ik]]]
    print(Fukushima_Tmax_rmse_index_male[ik])
}

Fukushima_ave_male = fore_dum/length(Fukushima_Tmax_rmse_index_male)
rm(fore_dum)

# error

Fukushima_ave_male_rmse = vector("numeric", 10)
for(ik in 1:10)
{
    Fukushima_ave_male_rmse[ik] = rmse(Fukushima_ave_male[,ik], extract.years(Fukushima, (2005+ik))$rate$male)
}

##########
# Ibaraki
##########

fore_dum = matrix(0, 41, 10)
for(ik in 1:length(Ibaraki_Tmax_rmse_index_male))
{
    fore_dum = fore_dum + get(state_set_fore[9])$train_male_fore[[Ibaraki_Tmax_rmse_index_male[ik]]]
    print(Ibaraki_Tmax_rmse_index_male[ik])
}

Ibaraki_ave_male = fore_dum/length(Ibaraki_Tmax_rmse_index_male)
rm(fore_dum)

# error

Ibaraki_ave_male_rmse = vector("numeric", 10)
for(ik in 1:10)
{
    Ibaraki_ave_male_rmse[ik] = rmse(Ibaraki_ave_male[,ik], extract.years(Ibaraki, (2005+ik))$rate$male)
}

##########
# Tochigi
##########

fore_dum = matrix(0, 41, 10)
for(ik in 1:length(Tochigi_Tmax_rmse_index_male))
{
    fore_dum = fore_dum + get(state_set_fore[10])$train_male_fore[[Tochigi_Tmax_rmse_index_male[ik]]]
    print(Tochigi_Tmax_rmse_index_male[ik])
}

Tochigi_ave_male = fore_dum/length(Tochigi_Tmax_rmse_index_male)
rm(fore_dum)

# error

Tochigi_ave_male_rmse = vector("numeric", 10)
for(ik in 1:10)
{
    Tochigi_ave_male_rmse[ik] = rmse(Tochigi_ave_male[,ik], extract.years(Tochigi, (2005+ik))$rate$male)
}

########
# Gunma
########

fore_dum = matrix(0, 41, 10)
for(ik in 1:length(Gunma_Tmax_rmse_index_male))
{
    fore_dum = fore_dum + get(state_set_fore[11])$train_male_fore[[Gunma_Tmax_rmse_index_male[ik]]]
    print(Gunma_Tmax_rmse_index_male[ik])
}

Gunma_ave_male = fore_dum/length(Gunma_Tmax_rmse_index_male)
rm(fore_dum)

# error

Gunma_ave_male_rmse = vector("numeric", 10)
for(ik in 1:10)
{
    Gunma_ave_male_rmse[ik] = rmse(Gunma_ave_male[,ik], extract.years(Gunma, (2005+ik))$rate$male)
}

##########
# Saitama
##########

fore_dum = matrix(0, 41, 10)
for(ik in 1:length(Saitama_Tmax_rmse_index_male))
{
    fore_dum = fore_dum + get(state_set_fore[12])$train_male_fore[[Saitama_Tmax_rmse_index_male[ik]]]
    print(Saitama_Tmax_rmse_index_male[ik])
}

Saitama_ave_male = fore_dum/length(Saitama_Tmax_rmse_index_male)
rm(fore_dum)

# error

Saitama_ave_male_rmse = vector("numeric", 10)
for(ik in 1:10)
{
    Saitama_ave_male_rmse[ik] = rmse(Saitama_ave_male[,ik], extract.years(Saitama, (2005+ik))$rate$male)
}

########
# Chiba
########

fore_dum = matrix(0, 41, 10)
for(ik in 1:length(Chiba_Tmax_rmse_index_male))
{
    fore_dum = fore_dum + get(state_set_fore[13])$train_male_fore[[Chiba_Tmax_rmse_index_male[ik]]]
    print(Chiba_Tmax_rmse_index_male[ik])
}

Chiba_ave_male = fore_dum/length(Chiba_Tmax_rmse_index_male)
rm(fore_dum)

# error

Chiba_ave_male_rmse = vector("numeric", 10)
for(ik in 1:10)
{
    Chiba_ave_male_rmse[ik] = rmse(Chiba_ave_male[,ik], extract.years(Chiba, (2005+ik))$rate$male)
}

########
# Tokyo
########

fore_dum = matrix(0, 41, 10)
for(ik in 1:length(Tokyo_Tmax_rmse_index_male))
{
    fore_dum = fore_dum + get(state_set_fore[14])$train_male_fore[[Tokyo_Tmax_rmse_index_male[ik]]]
    print(Tokyo_Tmax_rmse_index_male[ik])
}

Tokyo_ave_male = fore_dum/length(Tokyo_Tmax_rmse_index_male)
rm(fore_dum)

# error

Tokyo_ave_male_rmse = vector("numeric", 10)
for(ik in 1:10)
{
    Tokyo_ave_male_rmse[ik] = rmse(Tokyo_ave_male[,ik], extract.years(Tokyo, (2005+ik))$rate$male)
}

###########
# Kanagawa
###########

fore_dum = matrix(0, 41, 10)
for(ik in 1:length(Kanagawa_Tmax_rmse_index_male))
{
    fore_dum = fore_dum + get(state_set_fore[15])$train_male_fore[[Kanagawa_Tmax_rmse_index_male[ik]]]
    print(Kanagawa_Tmax_rmse_index_male[ik])
}

Kanagawa_ave_male = fore_dum/length(Kanagawa_Tmax_rmse_index_male)
rm(fore_dum)

# error

Kanagawa_ave_male_rmse = vector("numeric", 10)
for(ik in 1:10)
{
    Kanagawa_ave_male_rmse[ik] = rmse(Kanagawa_ave_male[,ik], extract.years(Kanagawa, (2005+ik))$rate$male)
}

##########
# Niigata
##########

fore_dum = matrix(0, 41, 10)
for(ik in 1:length(Niigata_Tmax_rmse_index_male))
{
    fore_dum = fore_dum + get(state_set_fore[16])$train_male_fore[[Niigata_Tmax_rmse_index_male[ik]]]
    print(Niigata_Tmax_rmse_index_male[ik])
}

Niigata_ave_male = fore_dum/length(Niigata_Tmax_rmse_index_male)
rm(fore_dum)

# error

Niigata_ave_male_rmse = vector("numeric", 10)
for(ik in 1:10)
{
    Niigata_ave_male_rmse[ik] = rmse(Niigata_ave_male[,ik], extract.years(Niigata, (2005+ik))$rate$male)
}

#########
# Toyama
#########

fore_dum = matrix(0, 41, 10)
for(ik in 1:length(Toyama_Tmax_rmse_index_male))
{
    fore_dum = fore_dum + get(state_set_fore[17])$train_male_fore[[Toyama_Tmax_rmse_index_male[ik]]]
    print(Toyama_Tmax_rmse_index_male[ik])
}

Toyama_ave_male = fore_dum/length(Toyama_Tmax_rmse_index_male)
rm(fore_dum)

# error

Toyama_ave_male_rmse = vector("numeric", 10)
for(ik in 1:10)
{
    Toyama_ave_male_rmse[ik] = rmse(Toyama_ave_male[,ik], extract.years(Toyama, (2005+ik))$rate$male)
}

###########
# Ishikawa
###########

fore_dum = matrix(0, 41, 10)
for(ik in 1:length(Ishikawa_Tmax_rmse_index_male))
{
    fore_dum = fore_dum + get(state_set_fore[18])$train_male_fore[[Ishikawa_Tmax_rmse_index_male[ik]]]
    print(Ishikawa_Tmax_rmse_index_male[ik])
}

Ishikawa_ave_male = fore_dum/length(Ishikawa_Tmax_rmse_index_male)
rm(fore_dum)

# error

Ishikawa_ave_male_rmse = vector("numeric", 10)
for(ik in 1:10)
{
    Ishikawa_ave_male_rmse[ik] = rmse(Ishikawa_ave_male[,ik], extract.years(Ishikawa, (2005+ik))$rate$male)
}

########
# Fukui
########

fore_dum = matrix(0, 41, 10)
for(ik in 1:length(Fukui_Tmax_rmse_index_male))
{
    fore_dum = fore_dum + get(state_set_fore[19])$train_male_fore[[Fukui_Tmax_rmse_index_male[ik]]]
    print(Fukui_Tmax_rmse_index_male[ik])
}

Fukui_ave_male = fore_dum/length(Fukui_Tmax_rmse_index_male)
rm(fore_dum)

# error

Fukui_ave_male_rmse = vector("numeric", 10)
for(ik in 1:10)
{
    Fukui_ave_male_rmse[ik] = rmse(Fukui_ave_male[,ik], extract.years(Fukui, (2005+ik))$rate$male)
}

############
# Yamanashi
############

fore_dum = matrix(0, 41, 10)
for(ik in 1:length(Yamanashi_Tmax_rmse_index_male))
{
    fore_dum = fore_dum + get(state_set_fore[20])$train_male_fore[[Yamanashi_Tmax_rmse_index_male[ik]]]
    print(Yamanashi_Tmax_rmse_index_male[ik])
}

Yamanashi_ave_male = fore_dum/length(Yamanashi_Tmax_rmse_index_male)
rm(fore_dum)

# error

Yamanashi_ave_male_rmse = vector("numeric", 10)
for(ik in 1:10)
{
    Yamanashi_ave_male_rmse[ik] = rmse(Yamanashi_ave_male[,ik], extract.years(Yamanashi, (2005+ik))$rate$male)
}

#########
# Nagano
#########

fore_dum = matrix(0, 41, 10)
for(ik in 1:length(Nagano_Tmax_rmse_index_male))
{
    fore_dum = fore_dum + get(state_set_fore[21])$train_male_fore[[Nagano_Tmax_rmse_index_male[ik]]]
    print(Nagano_Tmax_rmse_index_male[ik])
}

Nagano_ave_male = fore_dum/length(Nagano_Tmax_rmse_index_male)
rm(fore_dum)

# error

Nagano_ave_male_rmse = vector("numeric", 10)
for(ik in 1:10)
{
    Nagano_ave_male_rmse[ik] = rmse(Nagano_ave_male[,ik], extract.years(Nagano, (2005+ik))$rate$male)
}

#######
# Gifu
#######

fore_dum = matrix(0, 41, 10)
for(ik in 1:length(Gifu_Tmax_rmse_index_male))
{
    fore_dum = fore_dum + get(state_set_fore[22])$train_male_fore[[Gifu_Tmax_rmse_index_male[ik]]]
    print(Gifu_Tmax_rmse_index_male[ik])
}

Gifu_ave_male = fore_dum/length(Gifu_Tmax_rmse_index_male)
rm(fore_dum)

# error

Gifu_ave_male_rmse = vector("numeric", 10)
for(ik in 1:10)
{
    Gifu_ave_male_rmse[ik] = rmse(Gifu_ave_male[,ik], extract.years(Gifu, (2005+ik))$rate$male)
}

###########
# Shizuoka
###########

fore_dum = matrix(0, 41, 10)
for(ik in 1:length(Shizuoka_Tmax_rmse_index_male))
{
    fore_dum = fore_dum + get(state_set_fore[23])$train_male_fore[[Shizuoka_Tmax_rmse_index_male[ik]]]
    print(Shizuoka_Tmax_rmse_index_male[ik])
}

Shizuoka_ave_male = fore_dum/length(Shizuoka_Tmax_rmse_index_male)
rm(fore_dum)

# error

Shizuoka_ave_male_rmse = vector("numeric", 10)
for(ik in 1:10)
{
    Shizuoka_ave_male_rmse[ik] = rmse(Shizuoka_ave_male[,ik], extract.years(Shizuoka, (2005+ik))$rate$male)
}

########
# Aichi
########

fore_dum = matrix(0, 41, 10)
for(ik in 1:length(Aichi_Tmax_rmse_index_male))
{
    fore_dum = fore_dum + get(state_set_fore[24])$train_male_fore[[Aichi_Tmax_rmse_index_male[ik]]]
    print(Aichi_Tmax_rmse_index_male[ik])
}

Aichi_ave_male = fore_dum/length(Aichi_Tmax_rmse_index_male)
rm(fore_dum)

# error

Aichi_ave_male_rmse = vector("numeric", 10)
for(ik in 1:10)
{
    Aichi_ave_male_rmse[ik] = rmse(Aichi_ave_male[,ik], extract.years(Aichi, (2005+ik))$rate$male)
}

######
# Mie
######

fore_dum = matrix(0, 41, 10)
for(ik in 1:length(Mie_Tmax_rmse_index_male))
{
    fore_dum = fore_dum + get(state_set_fore[25])$train_male_fore[[Mie_Tmax_rmse_index_male[ik]]]
    print(Mie_Tmax_rmse_index_male[ik])
}

Mie_ave_male = fore_dum/length(Mie_Tmax_rmse_index_male)
rm(fore_dum)

# error

Mie_ave_male_rmse = vector("numeric", 10)
for(ik in 1:10)
{
    Mie_ave_male_rmse[ik] = rmse(Mie_ave_male[,ik], extract.years(Mie, (2005+ik))$rate$male)
}

########
# Shiga
########

fore_dum = matrix(0, 41, 10)
for(ik in 1:length(Shiga_Tmax_rmse_index_male))
{
    fore_dum = fore_dum + get(state_set_fore[26])$train_male_fore[[Shiga_Tmax_rmse_index_male[ik]]]
    print(Shiga_Tmax_rmse_index_male[ik])
}

Shiga_ave_male = fore_dum/length(Shiga_Tmax_rmse_index_male)
rm(fore_dum)

# error

Shiga_ave_male_rmse = vector("numeric", 10)
for(ik in 1:10)
{
    Shiga_ave_male_rmse[ik] = rmse(Shiga_ave_male[,ik], extract.years(Shiga, (2005+ik))$rate$male)
}

########
# Kyoto
########

fore_dum = matrix(0, 41, 10)
for(ik in 1:length(Kyoto_Tmax_rmse_index_male))
{
    fore_dum = fore_dum + get(state_set_fore[27])$train_male_fore[[Kyoto_Tmax_rmse_index_male[ik]]]
    print(Kyoto_Tmax_rmse_index_male[ik])
}

Kyoto_ave_male = fore_dum/length(Kyoto_Tmax_rmse_index_male)
rm(fore_dum)

# error

Kyoto_ave_male_rmse = vector("numeric", 10)
for(ik in 1:10)
{
    Kyoto_ave_male_rmse[ik] = rmse(Kyoto_ave_male[,ik], extract.years(Kyoto, (2005+ik))$rate$male)
}

########
# Osaka
########

fore_dum = matrix(0, 41, 10)
for(ik in 1:length(Osaka_Tmax_rmse_index_male))
{
    fore_dum = fore_dum + get(state_set_fore[28])$train_male_fore[[Osaka_Tmax_rmse_index_male[ik]]]
    print(Osaka_Tmax_rmse_index_male[ik])
}

Osaka_ave_male = fore_dum/length(Osaka_Tmax_rmse_index_male)
rm(fore_dum)

# error

Osaka_ave_male_rmse = vector("numeric", 10)
for(ik in 1:10)
{
    Osaka_ave_male_rmse[ik] = rmse(Osaka_ave_male[,ik], extract.years(Osaka, (2005+ik))$rate$male)
}

########
# Hyogo
########

fore_dum = matrix(0, 41, 10)
for(ik in 1:length(Hyogo_Tmax_rmse_index_male))
{
    fore_dum = fore_dum + get(state_set_fore[29])$train_male_fore[[Hyogo_Tmax_rmse_index_male[ik]]]
    print(Hyogo_Tmax_rmse_index_male[ik])
}

Hyogo_ave_male = fore_dum/length(Hyogo_Tmax_rmse_index_male)
rm(fore_dum)

# error

Hyogo_ave_male_rmse = vector("numeric", 10)
for(ik in 1:10)
{
    Hyogo_ave_male_rmse[ik] = rmse(Hyogo_ave_male[,ik], extract.years(Hyogo, (2005+ik))$rate$male)
}

#######
# Nara
#######

fore_dum = matrix(0, 41, 10)
for(ik in 1:length(Nara_Tmax_rmse_index_male))
{
    fore_dum = fore_dum + get(state_set_fore[30])$train_male_fore[[Nara_Tmax_rmse_index_male[ik]]]
    print(Nara_Tmax_rmse_index_male[ik])
}

Nara_ave_male = fore_dum/length(Nara_Tmax_rmse_index_male)
rm(fore_dum)

# error

Nara_ave_male_rmse = vector("numeric", 10)
for(ik in 1:10)
{
    Nara_ave_male_rmse[ik] = rmse(Nara_ave_male[,ik], extract.years(Nara, (2005+ik))$rate$male)
}

###########
# Wakayama
###########

fore_dum = matrix(0, 41, 10)
for(ik in 1:length(Wakayama_Tmax_rmse_index_male))
{
    fore_dum = fore_dum + get(state_set_fore[31])$train_male_fore[[Wakayama_Tmax_rmse_index_male[ik]]]
    print(Wakayama_Tmax_rmse_index_male[ik])
}

Wakayama_ave_male = fore_dum/length(Wakayama_Tmax_rmse_index_male)
rm(fore_dum)

# error

Wakayama_ave_male_rmse = vector("numeric", 10)
for(ik in 1:10)
{
    Wakayama_ave_male_rmse[ik] = rmse(Wakayama_ave_male[,ik], extract.years(Wakayama, (2005+ik))$rate$male)
}

##########
# Tottori
##########

fore_dum = matrix(0, 41, 10)
for(ik in 1:length(Tottori_Tmax_rmse_index_male))
{
    fore_dum = fore_dum + get(state_set_fore[32])$train_male_fore[[Tottori_Tmax_rmse_index_male[ik]]]
    print(Tottori_Tmax_rmse_index_male[ik])
}

Tottori_ave_male = fore_dum/length(Tottori_Tmax_rmse_index_male)
rm(fore_dum)

# error

Tottori_ave_male_rmse = vector("numeric", 10)
for(ik in 1:10)
{
    Tottori_ave_male_rmse[ik] = rmse(Tottori_ave_male[,ik], extract.years(Tottori, (2005+ik))$rate$male)
}

##########
# Shimane
##########

fore_dum = matrix(0, 41, 10)
for(ik in 1:length(Shimane_Tmax_rmse_index_male))
{
    fore_dum = fore_dum + get(state_set_fore[33])$train_male_fore[[Shimane_Tmax_rmse_index_male[ik]]]
    print(Shimane_Tmax_rmse_index_male[ik])
}

Shimane_ave_male = fore_dum/length(Shimane_Tmax_rmse_index_male)
rm(fore_dum)

# error

Shimane_ave_male_rmse = vector("numeric", 10)
for(ik in 1:10)
{
    Shimane_ave_male_rmse[ik] = rmse(Shimane_ave_male[,ik], extract.years(Shimane, (2005+ik))$rate$male)
}

##########
# Okayama
##########

fore_dum = matrix(0, 41, 10)
for(ik in 1:length(Okayama_Tmax_rmse_index_male))
{
    fore_dum = fore_dum + get(state_set_fore[34])$train_male_fore[[Okayama_Tmax_rmse_index_male[ik]]]
    print(Okayama_Tmax_rmse_index_male[ik])
}

Okayama_ave_male = fore_dum/length(Okayama_Tmax_rmse_index_male)
rm(fore_dum)

# error

Okayama_ave_male_rmse = vector("numeric", 10)
for(ik in 1:10)
{
    Okayama_ave_male_rmse[ik] = rmse(Okayama_ave_male[,ik], extract.years(Okayama, (2005+ik))$rate$male)
}

############
# Hiroshima
############

fore_dum = matrix(0, 41, 10)
for(ik in 1:length(Hiroshima_Tmax_rmse_index_male))
{
    fore_dum = fore_dum + get(state_set_fore[35])$train_male_fore[[Hiroshima_Tmax_rmse_index_male[ik]]]
    print(Hiroshima_Tmax_rmse_index_male[ik])
}

Hiroshima_ave_male = fore_dum/length(Hiroshima_Tmax_rmse_index_male)
rm(fore_dum)

# error

Hiroshima_ave_male_rmse = vector("numeric", 10)
for(ik in 1:10)
{
    Hiroshima_ave_male_rmse[ik] = rmse(Hiroshima_ave_male[,ik], extract.years(Hiroshima, (2005+ik))$rate$male)
}

############
# Yamaguchi
############

fore_dum = matrix(0, 41, 10)
for(ik in 1:length(Yamaguchi_Tmax_rmse_index_male))
{
    fore_dum = fore_dum + get(state_set_fore[36])$train_male_fore[[Yamaguchi_Tmax_rmse_index_male[ik]]]
    print(Yamaguchi_Tmax_rmse_index_male[ik])
}

Yamaguchi_ave_male = fore_dum/length(Yamaguchi_Tmax_rmse_index_male)
rm(fore_dum)

# error

Yamaguchi_ave_male_rmse = vector("numeric", 10)
for(ik in 1:10)
{
    Yamaguchi_ave_male_rmse[ik] = rmse(Yamaguchi_ave_male[,ik], extract.years(Yamaguchi, (2005+ik))$rate$male)
}

############
# Tokushima
############

fore_dum = matrix(0, 41, 10)
for(ik in 1:length(Tokushima_Tmax_rmse_index_male))
{
    fore_dum = fore_dum + get(state_set_fore[37])$train_male_fore[[Tokushima_Tmax_rmse_index_male[ik]]]
    print(Tokushima_Tmax_rmse_index_male[ik])
}

Tokushima_ave_male = fore_dum/length(Tokushima_Tmax_rmse_index_male)
rm(fore_dum)

# error

Tokushima_ave_male_rmse = vector("numeric", 10)
for(ik in 1:10)
{
    Tokushima_ave_male_rmse[ik] = rmse(Tokushima_ave_male[,ik], extract.years(Tokushima, (2005+ik))$rate$male)
}

#########
# Kagawa
#########

fore_dum = matrix(0, 41, 10)
for(ik in 1:length(Kagawa_Tmax_rmse_index_male))
{
    fore_dum = fore_dum + get(state_set_fore[38])$train_male_fore[[Kagawa_Tmax_rmse_index_male[ik]]]
    print(Kagawa_Tmax_rmse_index_male[ik])
}

Kagawa_ave_male = fore_dum/length(Kagawa_Tmax_rmse_index_male)
rm(fore_dum)

# error

Kagawa_ave_male_rmse = vector("numeric", 10)
for(ik in 1:10)
{
    Kagawa_ave_male_rmse[ik] = rmse(Kagawa_ave_male[,ik], extract.years(Kagawa, (2005+ik))$rate$male)
}

########
# Ehime
########

fore_dum = matrix(0, 41, 10)
for(ik in 1:length(Ehime_Tmax_rmse_index_male))
{
    fore_dum = fore_dum + get(state_set_fore[39])$train_male_fore[[Ehime_Tmax_rmse_index_male[ik]]]
    print(Ehime_Tmax_rmse_index_male[ik])
}

Ehime_ave_male = fore_dum/length(Ehime_Tmax_rmse_index_male)
rm(fore_dum)

# error

Ehime_ave_male_rmse = vector("numeric", 10)
for(ik in 1:10)
{
    Ehime_ave_male_rmse[ik] = rmse(Ehime_ave_male[,ik], extract.years(Ehime, (2005+ik))$rate$male)
}

########
# Kochi
########

fore_dum = matrix(0, 41, 10)
for(ik in 1:length(Kochi_Tmax_rmse_index_male))
{
    fore_dum = fore_dum + get(state_set_fore[40])$train_male_fore[[Kochi_Tmax_rmse_index_male[ik]]]
    print(Kochi_Tmax_rmse_index_male[ik])
}

Kochi_ave_male = fore_dum/length(Kochi_Tmax_rmse_index_male)
rm(fore_dum)

# error

Kochi_ave_male_rmse = vector("numeric", 10)
for(ik in 1:10)
{
    Kochi_ave_male_rmse[ik] = rmse(Kochi_ave_male[,ik], extract.years(Kochi, (2005+ik))$rate$male)
}

##########
# Fukuoka
##########

fore_dum = matrix(0, 41, 10)
for(ik in 1:length(Fukuoka_Tmax_rmse_index_male))
{
    fore_dum = fore_dum + get(state_set_fore[41])$train_male_fore[[Fukuoka_Tmax_rmse_index_male[ik]]]
    print(Fukuoka_Tmax_rmse_index_male[ik])
}

Fukuoka_ave_male = fore_dum/length(Fukuoka_Tmax_rmse_index_male)
rm(fore_dum)

# error

Fukuoka_ave_male_rmse = vector("numeric", 10)
for(ik in 1:10)
{
    Fukuoka_ave_male_rmse[ik] = rmse(Fukuoka_ave_male[,ik], extract.years(Fukuoka, (2005+ik))$rate$male)
}

#######
# Saga
#######

fore_dum = matrix(0, 41, 10)
for(ik in 1:length(Saga_Tmax_rmse_index_male))
{
    fore_dum = fore_dum + get(state_set_fore[42])$train_male_fore[[Saga_Tmax_rmse_index_male[ik]]]
    print(Saga_Tmax_rmse_index_male[ik])
}

Saga_ave_male = fore_dum/length(Saga_Tmax_rmse_index_male)
rm(fore_dum)

# error

Saga_ave_male_rmse = vector("numeric", 10)
for(ik in 1:10)
{
    Saga_ave_male_rmse[ik] = rmse(Saga_ave_male[,ik], extract.years(Saga, (2005+ik))$rate$male)
}

###########
# Nagasaki
###########

fore_dum = matrix(0, 41, 10)
for(ik in 1:length(Nagasaki_Tmax_rmse_index_male))
{
    fore_dum = fore_dum + get(state_set_fore[43])$train_male_fore[[Nagasaki_Tmax_rmse_index_male[ik]]]
    print(Nagasaki_Tmax_rmse_index_male[ik])
}

Nagasaki_ave_male = fore_dum/length(Nagasaki_Tmax_rmse_index_male)
rm(fore_dum)

# error

Nagasaki_ave_male_rmse = vector("numeric", 10)
for(ik in 1:10)
{
    Nagasaki_ave_male_rmse[ik] = rmse(Nagasaki_ave_male[,ik], extract.years(Nagasaki, (2005+ik))$rate$male)
}

###########
# Kumamoto
###########

fore_dum = matrix(0, 41, 10)
for(ik in 1:length(Kumamoto_Tmax_rmse_index_male))
{
    fore_dum = fore_dum + get(state_set_fore[44])$train_male_fore[[Kumamoto_Tmax_rmse_index_male[ik]]]
    print(Kumamoto_Tmax_rmse_index_male[ik])
}

Kumamoto_ave_male = fore_dum/length(Kumamoto_Tmax_rmse_index_male)
rm(fore_dum)

# error

Kumamoto_ave_male_rmse = vector("numeric", 10)
for(ik in 1:10)
{
    Kumamoto_ave_male_rmse[ik] = rmse(Kumamoto_ave_male[,ik], extract.years(Kumamoto, (2005+ik))$rate$male)
}

#######
# Oita
#######

fore_dum = matrix(0, 41, 10)
for(ik in 1:length(Oita_Tmax_rmse_index_male))
{
    fore_dum = fore_dum + get(state_set_fore[45])$train_male_fore[[Oita_Tmax_rmse_index_male[ik]]]
    print(Oita_Tmax_rmse_index_male[ik])
}

Oita_ave_male = fore_dum/length(Oita_Tmax_rmse_index_male)
rm(fore_dum)

# error

Oita_ave_male_rmse = vector("numeric", 10)
for(ik in 1:10)
{
    Oita_ave_male_rmse[ik] = rmse(Oita_ave_male[,ik], extract.years(Oita, (2005+ik))$rate$male)
}

###########
# Miyazaki
###########

fore_dum = matrix(0, 41, 10)
for(ik in 1:length(Miyazaki_Tmax_rmse_index_male))
{
    fore_dum = fore_dum + get(state_set_fore[46])$train_male_fore[[Miyazaki_Tmax_rmse_index_male[ik]]]
    print(Miyazaki_Tmax_rmse_index_male[ik])
}

Miyazaki_ave_male = fore_dum/length(Miyazaki_Tmax_rmse_index_male)
rm(fore_dum)

# error

Miyazaki_ave_male_rmse = vector("numeric", 10) 
for(ik in 1:10)
{
    Miyazaki_ave_male_rmse[ik] = rmse(Miyazaki_ave_male[,ik], extract.years(Miyazaki, (2005+ik))$rate$male)
}

############
# Kagoshima
############

fore_dum = matrix(0, 41, 10)
for(ik in 1:length(Kagoshima_Tmax_rmse_index_male))
{
    fore_dum = fore_dum + get(state_set_fore[47])$train_male_fore[[Kagoshima_Tmax_rmse_index_male[ik]]]
    print(Kagoshima_Tmax_rmse_index_male[ik])
}

Kagoshima_ave_male = fore_dum/length(Kagoshima_Tmax_rmse_index_male)
rm(fore_dum)

# error

Kagoshima_ave_male_rmse = vector("numeric", 10)
for(ik in 1:10)
{
    Kagoshima_ave_male_rmse[ik] = rmse(Kagoshima_ave_male[,ik], extract.years(Kagoshima, (2005+ik))$rate$male)
}

##########
# Okinawa
##########

fore_dum = matrix(0, 41, 10)
for(ik in 1:length(Okinawa_Tmax_rmse_index_male))
{
    fore_dum = fore_dum + get(state_set_fore[48])$train_male_fore[[Okinawa_Tmax_rmse_index_male[ik]]]
    print(Okinawa_Tmax_rmse_index_male[ik])
}

Okinawa_ave_male = fore_dum/length(Okinawa_Tmax_rmse_index_male)
rm(fore_dum)

# error

Okinawa_ave_male_rmse = vector("numeric", 10)
for(ik in 1:10)
{
    Okinawa_ave_male_rmse[ik] = rmse(Okinawa_ave_male[,ik], extract.years(Okinawa, (2005+ik))$rate$male)
}


MCS_ave_male_rmse = cbind(Japan_ave_male_rmse, Hokkaido_ave_male_rmse, Aomori_ave_male_rmse,
                            Iwate_ave_male_rmse, Miyagi_ave_male_rmse, Akita_ave_male_rmse,
                            Yamagata_ave_male_rmse, Fukushima_ave_male_rmse, Ibaraki_ave_male_rmse,
                            Tochigi_ave_male_rmse, Gunma_ave_male_rmse, Saitama_ave_male_rmse,
                            Chiba_ave_male_rmse, Tokyo_ave_male_rmse, Kanagawa_ave_male_rmse,
                            Niigata_ave_male_rmse, Toyama_ave_male_rmse, Ishikawa_ave_male_rmse,
                            Fukui_ave_male_rmse, Yamanashi_ave_male_rmse, Nagano_ave_male_rmse,
                            Gifu_ave_male_rmse, Shizuoka_ave_male_rmse, Aichi_ave_male_rmse,
                            Mie_ave_male_rmse, Shiga_ave_male_rmse, Kyoto_ave_male_rmse,
                            Osaka_ave_male_rmse, Hyogo_ave_male_rmse, Nara_ave_male_rmse,
                            Wakayama_ave_male_rmse, Tottori_ave_male_rmse, Shimane_ave_male_rmse,
                            Okayama_ave_male_rmse, Hiroshima_ave_male_rmse, Yamaguchi_ave_male_rmse,
                            Tokushima_ave_male_rmse, Kagawa_ave_male_rmse, Ehime_ave_male_rmse,
                            Kochi_ave_male_rmse, Fukuoka_ave_male_rmse, Saga_ave_male_rmse, 
                            Nagasaki_ave_male_rmse, Kumamoto_ave_male_rmse, Oita_ave_male_rmse,
                            Miyazaki_ave_male_rmse, Kagoshima_ave_male_rmse, Okinawa_ave_male_rmse)
colnames(MCS_ave_male_rmse) = state
round(rowMeans(MCS_ave_male_rmse)*100, 4)
MCS_ave_male_rmse_0.9  = MCS_ave_male_rmse

########
# Japan
########

fore_dum = matrix(0, 41, 10)
for(ik in 1:length(Japan_TR_rmse_index_male))
{
    fore_dum = fore_dum + get(state_set_fore[1])$train_male_fore[[Japan_TR_rmse_index_male[ik]]]
    print(Japan_TR_rmse_index_male[ik])
}  

Japan_ave_male_TR = fore_dum/length(Japan_TR_rmse_index_male)
rm(fore_dum)

# error 

Japan_ave_male_TR_rmse = vector("numeric", 10)
for(ik in 1:10)
{
    Japan_ave_male_TR_rmse[ik] = rmse(Japan_ave_male_TR[,ik], extract.years(Japan, (2005+ik))$rate$male)
}

###########
# Hokkaido
###########

fore_dum = matrix(0, 41, 10)
for(ik in 1:length(Hokkaido_TR_rmse_index_male))
{
    fore_dum = fore_dum + get(state_set_fore[2])$train_male_fore[[Hokkaido_TR_rmse_index_male[ik]]]
    print(Hokkaido_TR_rmse_index_male[ik])
}

Hokkaido_ave_male_TR = fore_dum/length(Hokkaido_TR_rmse_index_male)
rm(fore_dum)

# error 

Hokkaido_ave_male_TR_rmse = vector("numeric", 10)
for(ik in 1:10)
{
    Hokkaido_ave_male_TR_rmse[ik] = rmse(Hokkaido_ave_male_TR[,ik], extract.years(Hokkaido, (2005+ik))$rate$male)
}

#########
# Aomori
#########

fore_dum = matrix(0, 41, 10)
for(ik in 1:length(Aomori_TR_rmse_index_male))
{
    fore_dum = fore_dum + get(state_set_fore[3])$train_male_fore[[Aomori_TR_rmse_index_male[ik]]]
    print(Aomori_TR_rmse_index_male[ik])
}

Aomori_ave_male_TR = fore_dum/length(Aomori_TR_rmse_index_male)
rm(fore_dum)

# error

Aomori_ave_male_TR_rmse = vector("numeric", 10)
for(ik in 1:10)
{
    Aomori_ave_male_TR_rmse[ik] = rmse(Aomori_ave_male_TR[,ik], extract.years(Aomori, (2005+ik))$rate$male)    
}

########
# Iwate
########

fore_dum = matrix(0, 41, 10)
for(ik in 1:length(Iwate_TR_rmse_index_male))
{
    fore_dum = fore_dum + get(state_set_fore[4])$train_male_fore[[Iwate_TR_rmse_index_male[ik]]]
    print(Iwate_TR_rmse_index_male[ik])
}

Iwate_ave_male_TR = fore_dum/length(Iwate_TR_rmse_index_male)
rm(fore_dum)

# error

Iwate_ave_male_TR_rmse = vector("numeric", 10)
for(ik in 1:10)
{
    Iwate_ave_male_TR_rmse[ik] = rmse(Iwate_ave_male_TR[,ik], extract.years(Iwate, (2005+ik))$rate$male)
}

#########
# Miyagi
#########

fore_dum = matrix(0, 41, 10)
for(ik in 1:length(Miyagi_TR_rmse_index_male))
{
    fore_dum = fore_dum + get(state_set_fore[5])$train_male_fore[[Miyagi_TR_rmse_index_male[ik]]]
    print(Miyagi_TR_rmse_index_male[ik])
}

Miyagi_ave_male_TR = fore_dum/length(Miyagi_TR_rmse_index_male)
rm(fore_dum)

# error

Miyagi_ave_male_TR_rmse = vector("numeric", 10)
for(ik in 1:10)
{
    Miyagi_ave_male_TR_rmse[ik] = rmse(Miyagi_ave_male_TR[,ik], extract.years(Miyagi, (2005+ik))$rate$male)    
}

########
# Akita
########

fore_dum = matrix(0, 41, 10)
for(ik in 1:length(Akita_TR_rmse_index_male))
{
    fore_dum = fore_dum + get(state_set_fore[6])$train_male_fore[[Akita_TR_rmse_index_male[ik]]]
    print(Akita_TR_rmse_index_male[ik])
}

Akita_ave_male_TR = fore_dum/length(Akita_TR_rmse_index_male)
rm(fore_dum)

# error

Akita_ave_male_TR_rmse = vector("numeric", 10)
for(ik in 1:10)
{
    Akita_ave_male_TR_rmse[ik] = rmse(Akita_ave_male_TR[,ik], extract.years(Akita, (2005+ik))$rate$male)
}

###########
# Yamagata
###########

fore_dum = matrix(0, 41, 10)
for(ik in 1:length(Yamagata_TR_rmse_index_male))
{
    fore_dum = fore_dum + get(state_set_fore[7])$train_male_fore[[Yamagata_TR_rmse_index_male[ik]]]
    print(Yamagata_TR_rmse_index_male[ik])
}

Yamagata_ave_male_TR = fore_dum/length(Yamagata_TR_rmse_index_male)
rm(fore_dum)

# error

Yamagata_ave_male_TR_rmse = vector("numeric", 10)
for(ik in 1:10)
{
    Yamagata_ave_male_TR_rmse[ik] = rmse(Yamagata_ave_male_TR[,ik], extract.years(Yamagata, (2005+ik))$rate$male)
}

############
# Fukushima
############

fore_dum = matrix(0, 41, 10)
for(ik in 1:length(Fukushima_TR_rmse_index_male))
{
    fore_dum = fore_dum + get(state_set_fore[8])$train_male_fore[[Fukushima_TR_rmse_index_male[ik]]]
    print(Fukushima_TR_rmse_index_male[ik])
}

Fukushima_ave_male_TR = fore_dum/length(Fukushima_TR_rmse_index_male)
rm(fore_dum)

# error

Fukushima_ave_male_TR_rmse = vector("numeric", 10)
for(ik in 1:10)
{
    Fukushima_ave_male_TR_rmse[ik] = rmse(Fukushima_ave_male_TR[,ik], extract.years(Fukushima, (2005+ik))$rate$male)
}

##########
# Ibaraki
##########

fore_dum = matrix(0, 41, 10)
for(ik in 1:length(Ibaraki_TR_rmse_index_male))
{
    fore_dum = fore_dum + get(state_set_fore[9])$train_male_fore[[Ibaraki_TR_rmse_index_male[ik]]]
    print(Ibaraki_TR_rmse_index_male[ik])
}

Ibaraki_ave_male_TR = fore_dum/length(Ibaraki_TR_rmse_index_male)
rm(fore_dum)

# error

Ibaraki_ave_male_TR_rmse = vector("numeric", 10)
for(ik in 1:10)
{
    Ibaraki_ave_male_TR_rmse[ik] = rmse(Ibaraki_ave_male_TR[,ik], extract.years(Ibaraki, (2005+ik))$rate$male)
}

##########
# Tochigi
##########

fore_dum = matrix(0, 41, 10)
for(ik in 1:length(Tochigi_TR_rmse_index_male))
{
    fore_dum = fore_dum + get(state_set_fore[10])$train_male_fore[[Tochigi_TR_rmse_index_male[ik]]]
    print(Tochigi_TR_rmse_index_male[ik])
}

Tochigi_ave_male_TR = fore_dum/length(Tochigi_TR_rmse_index_male)
rm(fore_dum)

# error

Tochigi_ave_male_TR_rmse = vector("numeric", 10)
for(ik in 1:10)
{
    Tochigi_ave_male_TR_rmse[ik] = rmse(Tochigi_ave_male_TR[,ik], extract.years(Tochigi, (2005+ik))$rate$male)
}

########
# Gunma
########

fore_dum = matrix(0, 41, 10)
for(ik in 1:length(Gunma_TR_rmse_index_male))
{
    fore_dum = fore_dum + get(state_set_fore[11])$train_male_fore[[Gunma_TR_rmse_index_male[ik]]]
    print(Gunma_TR_rmse_index_male[ik])
}

Gunma_ave_male_TR = fore_dum/length(Gunma_TR_rmse_index_male)
rm(fore_dum)

# error

Gunma_ave_male_TR_rmse = vector("numeric", 10)
for(ik in 1:10)
{
    Gunma_ave_male_TR_rmse[ik] = rmse(Gunma_ave_male_TR[,ik], extract.years(Gunma, (2005+ik))$rate$male)
}

##########
# Saitama
##########

fore_dum = matrix(0, 41, 10)
for(ik in 1:length(Saitama_TR_rmse_index_male))
{
    fore_dum = fore_dum + get(state_set_fore[12])$train_male_fore[[Saitama_TR_rmse_index_male[ik]]]
    print(Saitama_TR_rmse_index_male[ik])
}

Saitama_ave_male_TR = fore_dum/length(Saitama_TR_rmse_index_male)
rm(fore_dum)

# error

Saitama_ave_male_TR_rmse = vector("numeric", 10)
for(ik in 1:10)
{
    Saitama_ave_male_TR_rmse[ik] = rmse(Saitama_ave_male_TR[,ik], extract.years(Saitama, (2005+ik))$rate$male)
}

########
# Chiba
########

fore_dum = matrix(0, 41, 10)
for(ik in 1:length(Chiba_TR_rmse_index_male))
{
    fore_dum = fore_dum + get(state_set_fore[13])$train_male_fore[[Chiba_TR_rmse_index_male[ik]]]
    print(Chiba_TR_rmse_index_male[ik])
}

Chiba_ave_male_TR = fore_dum/length(Chiba_TR_rmse_index_male)
rm(fore_dum)

# error

Chiba_ave_male_TR_rmse = vector("numeric", 10)
for(ik in 1:10)
{
    Chiba_ave_male_TR_rmse[ik] = rmse(Chiba_ave_male_TR[,ik], extract.years(Chiba, (2005+ik))$rate$male)
}

########
# Tokyo
########

fore_dum = matrix(0, 41, 10)
for(ik in 1:length(Tokyo_TR_rmse_index_male))
{
    fore_dum = fore_dum + get(state_set_fore[14])$train_male_fore[[Tokyo_TR_rmse_index_male[ik]]]
    print(Tokyo_TR_rmse_index_male[ik])
}

Tokyo_ave_male_TR = fore_dum/length(Tokyo_TR_rmse_index_male)
rm(fore_dum)

# error

Tokyo_ave_male_TR_rmse = vector("numeric", 10)
for(ik in 1:10)
{
    Tokyo_ave_male_TR_rmse[ik] = rmse(Tokyo_ave_male_TR[,ik], extract.years(Tokyo, (2005+ik))$rate$male)
}

###########
# Kanagawa
###########

fore_dum = matrix(0, 41, 10)
for(ik in 1:length(Kanagawa_TR_rmse_index_male))
{
    fore_dum = fore_dum + get(state_set_fore[15])$train_male_fore[[Kanagawa_TR_rmse_index_male[ik]]]
    print(Kanagawa_TR_rmse_index_male[ik])
}

Kanagawa_ave_male_TR = fore_dum/length(Kanagawa_TR_rmse_index_male)
rm(fore_dum)

# error

Kanagawa_ave_male_TR_rmse = vector("numeric", 10)
for(ik in 1:10)
{
    Kanagawa_ave_male_TR_rmse[ik] = rmse(Kanagawa_ave_male_TR[,ik], extract.years(Kanagawa, (2005+ik))$rate$male)
}

##########
# Niigata
##########

fore_dum = matrix(0, 41, 10)
for(ik in 1:length(Niigata_TR_rmse_index_male))
{
    fore_dum = fore_dum + get(state_set_fore[16])$train_male_fore[[Niigata_TR_rmse_index_male[ik]]]
    print(Niigata_TR_rmse_index_male[ik])
}

Niigata_ave_male_TR = fore_dum/length(Niigata_TR_rmse_index_male)
rm(fore_dum)

# error

Niigata_ave_male_TR_rmse = vector("numeric", 10)
for(ik in 1:10)
{
    Niigata_ave_male_TR_rmse[ik] = rmse(Niigata_ave_male_TR[,ik], extract.years(Niigata, (2005+ik))$rate$male)
}

#########
# Toyama
#########

fore_dum = matrix(0, 41, 10)
for(ik in 1:length(Toyama_TR_rmse_index_male))
{
    fore_dum = fore_dum + get(state_set_fore[17])$train_male_fore[[Toyama_TR_rmse_index_male[ik]]]
    print(Toyama_TR_rmse_index_male[ik])
}

Toyama_ave_male_TR = fore_dum/length(Toyama_TR_rmse_index_male)
rm(fore_dum)

# error

Toyama_ave_male_TR_rmse = vector("numeric", 10)
for(ik in 1:10)
{
    Toyama_ave_male_TR_rmse[ik] = rmse(Toyama_ave_male_TR[,ik], extract.years(Toyama, (2005+ik))$rate$male)
}

###########
# Ishikawa
###########

fore_dum = matrix(0, 41, 10)
for(ik in 1:length(Ishikawa_TR_rmse_index_male))
{
    fore_dum = fore_dum + get(state_set_fore[18])$train_male_fore[[Ishikawa_TR_rmse_index_male[ik]]]
    print(Ishikawa_TR_rmse_index_male[ik])
}

Ishikawa_ave_male_TR = fore_dum/length(Ishikawa_TR_rmse_index_male)
rm(fore_dum)

# error

Ishikawa_ave_male_TR_rmse = vector("numeric", 10)
for(ik in 1:10)
{
    Ishikawa_ave_male_TR_rmse[ik] = rmse(Ishikawa_ave_male_TR[,ik], extract.years(Ishikawa, (2005+ik))$rate$male)
}

########
# Fukui
########

fore_dum = matrix(0, 41, 10)
for(ik in 1:length(Fukui_TR_rmse_index_male))
{
    fore_dum = fore_dum + get(state_set_fore[19])$train_male_fore[[Fukui_TR_rmse_index_male[ik]]]
    print(Fukui_TR_rmse_index_male[ik])
}

Fukui_ave_male_TR = fore_dum/length(Fukui_TR_rmse_index_male)
rm(fore_dum)

# error

Fukui_ave_male_TR_rmse = vector("numeric", 10)
for(ik in 1:10)
{
    Fukui_ave_male_TR_rmse[ik] = rmse(Fukui_ave_male_TR[,ik], extract.years(Fukui, (2005+ik))$rate$male)
}

############
# Yamanashi
############

fore_dum = matrix(0, 41, 10)
for(ik in 1:length(Yamanashi_TR_rmse_index_male))
{
    fore_dum = fore_dum + get(state_set_fore[20])$train_male_fore[[Yamanashi_TR_rmse_index_male[ik]]]
    print(Yamanashi_TR_rmse_index_male[ik])
}

Yamanashi_ave_male_TR = fore_dum/length(Yamanashi_TR_rmse_index_male)
rm(fore_dum)

# error

Yamanashi_ave_male_TR_rmse = vector("numeric", 10)
for(ik in 1:10)
{
    Yamanashi_ave_male_TR_rmse[ik] = rmse(Yamanashi_ave_male_TR[,ik], extract.years(Yamanashi, (2005+ik))$rate$male)
}

#########
# Nagano
#########

fore_dum = matrix(0, 41, 10)
for(ik in 1:length(Nagano_TR_rmse_index_male))
{
    fore_dum = fore_dum + get(state_set_fore[21])$train_male_fore[[Nagano_TR_rmse_index_male[ik]]]
    print(Nagano_TR_rmse_index_male[ik])
}

Nagano_ave_male_TR = fore_dum/length(Nagano_TR_rmse_index_male)
rm(fore_dum)

# error

Nagano_ave_male_TR_rmse = vector("numeric", 10)
for(ik in 1:10)
{
    Nagano_ave_male_TR_rmse[ik] = rmse(Nagano_ave_male_TR[,ik], extract.years(Nagano, (2005+ik))$rate$male)
}

#######
# Gifu
#######

fore_dum = matrix(0, 41, 10)
for(ik in 1:length(Gifu_TR_rmse_index_male))
{
    fore_dum = fore_dum + get(state_set_fore[22])$train_male_fore[[Gifu_TR_rmse_index_male[ik]]]
    print(Gifu_TR_rmse_index_male[ik])
}

Gifu_ave_male_TR = fore_dum/length(Gifu_TR_rmse_index_male)
rm(fore_dum)

# error

Gifu_ave_male_TR_rmse = vector("numeric", 10)
for(ik in 1:10)
{
    Gifu_ave_male_TR_rmse[ik] = rmse(Gifu_ave_male_TR[,ik], extract.years(Gifu, (2005+ik))$rate$male)
}

###########
# Shizuoka
###########

fore_dum = matrix(0, 41, 10)
for(ik in 1:length(Shizuoka_TR_rmse_index_male))
{
    fore_dum = fore_dum + get(state_set_fore[23])$train_male_fore[[Shizuoka_TR_rmse_index_male[ik]]]
    print(Shizuoka_TR_rmse_index_male[ik])
}

Shizuoka_ave_male_TR = fore_dum/length(Shizuoka_TR_rmse_index_male)
rm(fore_dum)

# error

Shizuoka_ave_male_TR_rmse = vector("numeric", 10)
for(ik in 1:10)
{
    Shizuoka_ave_male_TR_rmse[ik] = rmse(Shizuoka_ave_male_TR[,ik], extract.years(Shizuoka, (2005+ik))$rate$male)
}

########
# Aichi
########

fore_dum = matrix(0, 41, 10)
for(ik in 1:length(Aichi_TR_rmse_index_male))
{
    fore_dum = fore_dum + get(state_set_fore[24])$train_male_fore[[Aichi_TR_rmse_index_male[ik]]]
    print(Aichi_TR_rmse_index_male[ik])
}

Aichi_ave_male_TR = fore_dum/length(Aichi_TR_rmse_index_male)
rm(fore_dum)

# error

Aichi_ave_male_TR_rmse = vector("numeric", 10)
for(ik in 1:10)
{
    Aichi_ave_male_TR_rmse[ik] = rmse(Aichi_ave_male_TR[,ik], extract.years(Aichi, (2005+ik))$rate$male)
}

######
# Mie
######

fore_dum = matrix(0, 41, 10)
for(ik in 1:length(Mie_TR_rmse_index_male))
{
    fore_dum = fore_dum + get(state_set_fore[25])$train_male_fore[[Mie_TR_rmse_index_male[ik]]]
    print(Mie_TR_rmse_index_male[ik])
}

Mie_ave_male_TR = fore_dum/length(Mie_TR_rmse_index_male)
rm(fore_dum)

# error

Mie_ave_male_TR_rmse = vector("numeric", 10)
for(ik in 1:10)
{
    Mie_ave_male_TR_rmse[ik] = rmse(Mie_ave_male_TR[,ik], extract.years(Mie, (2005+ik))$rate$male)
}

########
# Shiga
########

fore_dum = matrix(0, 41, 10)
for(ik in 1:length(Shiga_TR_rmse_index_male))
{
    fore_dum = fore_dum + get(state_set_fore[26])$train_male_fore[[Shiga_TR_rmse_index_male[ik]]]
    print(Shiga_TR_rmse_index_male[ik])
}

Shiga_ave_male_TR = fore_dum/length(Shiga_TR_rmse_index_male)
rm(fore_dum)

# error

Shiga_ave_male_TR_rmse = vector("numeric", 10)
for(ik in 1:10)
{
    Shiga_ave_male_TR_rmse[ik] = rmse(Shiga_ave_male_TR[,ik], extract.years(Shiga, (2005+ik))$rate$male)
}

########
# Kyoto
########

fore_dum = matrix(0, 41, 10)
for(ik in 1:length(Kyoto_TR_rmse_index_male))
{
    fore_dum = fore_dum + get(state_set_fore[27])$train_male_fore[[Kyoto_TR_rmse_index_male[ik]]]
    print(Kyoto_TR_rmse_index_male[ik])
}

Kyoto_ave_male_TR = fore_dum/length(Kyoto_TR_rmse_index_male)
rm(fore_dum)

# error

Kyoto_ave_male_TR_rmse = vector("numeric", 10)
for(ik in 1:10)
{
    Kyoto_ave_male_TR_rmse[ik] = rmse(Kyoto_ave_male_TR[,ik], extract.years(Kyoto, (2005+ik))$rate$male)
}

########
# Osaka
########

fore_dum = matrix(0, 41, 10)
for(ik in 1:length(Osaka_TR_rmse_index_male))
{
    fore_dum = fore_dum + get(state_set_fore[28])$train_male_fore[[Osaka_TR_rmse_index_male[ik]]]
    print(Osaka_TR_rmse_index_male[ik])
}

Osaka_ave_male_TR = fore_dum/length(Osaka_TR_rmse_index_male)
rm(fore_dum)

# error

Osaka_ave_male_TR_rmse = vector("numeric", 10)
for(ik in 1:10)
{
    Osaka_ave_male_TR_rmse[ik] = rmse(Osaka_ave_male_TR[,ik], extract.years(Osaka, (2005+ik))$rate$male)
}

########
# Hyogo
########

fore_dum = matrix(0, 41, 10)
for(ik in 1:length(Hyogo_TR_rmse_index_male))
{
    fore_dum = fore_dum + get(state_set_fore[29])$train_male_fore[[Hyogo_TR_rmse_index_male[ik]]]
    print(Hyogo_TR_rmse_index_male[ik])
}

Hyogo_ave_male_TR = fore_dum/length(Hyogo_TR_rmse_index_male)
rm(fore_dum)

# error

Hyogo_ave_male_TR_rmse = vector("numeric", 10)
for(ik in 1:10)
{
    Hyogo_ave_male_TR_rmse[ik] = rmse(Hyogo_ave_male_TR[,ik], extract.years(Hyogo, (2005+ik))$rate$male)
}

#######
# Nara
#######

fore_dum = matrix(0, 41, 10)
for(ik in 1:length(Nara_TR_rmse_index_male))
{
    fore_dum = fore_dum + get(state_set_fore[30])$train_male_fore[[Nara_TR_rmse_index_male[ik]]]
    print(Nara_TR_rmse_index_male[ik])
}

Nara_ave_male_TR = fore_dum/length(Nara_TR_rmse_index_male)
rm(fore_dum)

# error

Nara_ave_male_TR_rmse = vector("numeric", 10)
for(ik in 1:10)
{
    Nara_ave_male_TR_rmse[ik] = rmse(Nara_ave_male_TR[,ik], extract.years(Nara, (2005+ik))$rate$male)
}

###########
# Wakayama
###########

fore_dum = matrix(0, 41, 10)
for(ik in 1:length(Wakayama_TR_rmse_index_male))
{
    fore_dum = fore_dum + get(state_set_fore[31])$train_male_fore[[Wakayama_TR_rmse_index_male[ik]]]
    print(Wakayama_TR_rmse_index_male[ik])
}

Wakayama_ave_male_TR = fore_dum/length(Wakayama_TR_rmse_index_male)
rm(fore_dum)

# error

Wakayama_ave_male_TR_rmse = vector("numeric", 10)
for(ik in 1:10)
{
    Wakayama_ave_male_TR_rmse[ik] = rmse(Wakayama_ave_male_TR[,ik], extract.years(Wakayama, (2005+ik))$rate$male)
}

##########
# Tottori
##########

fore_dum = matrix(0, 41, 10)
for(ik in 1:length(Tottori_TR_rmse_index_male))
{
    fore_dum = fore_dum + get(state_set_fore[32])$train_male_fore[[Tottori_TR_rmse_index_male[ik]]]
    print(Tottori_TR_rmse_index_male[ik])
}

Tottori_ave_male_TR = fore_dum/length(Tottori_TR_rmse_index_male)
rm(fore_dum)

# error

Tottori_ave_male_TR_rmse = vector("numeric", 10)
for(ik in 1:10)
{
    Tottori_ave_male_TR_rmse[ik] = rmse(Tottori_ave_male_TR[,ik], extract.years(Tottori, (2005+ik))$rate$male)
}

##########
# Shimane
##########

fore_dum = matrix(0, 41, 10)
for(ik in 1:length(Shimane_TR_rmse_index_male))
{
    fore_dum = fore_dum + get(state_set_fore[33])$train_male_fore[[Shimane_TR_rmse_index_male[ik]]]
    print(Shimane_TR_rmse_index_male[ik])
}

Shimane_ave_male_TR = fore_dum/length(Shimane_TR_rmse_index_male)
rm(fore_dum)

# error

Shimane_ave_male_TR_rmse = vector("numeric", 10)
for(ik in 1:10)
{
    Shimane_ave_male_TR_rmse[ik] = rmse(Shimane_ave_male_TR[,ik], extract.years(Shimane, (2005+ik))$rate$male)
}

##########
# Okayama
##########

fore_dum = matrix(0, 41, 10)
for(ik in 1:length(Okayama_TR_rmse_index_male))
{
    fore_dum = fore_dum + get(state_set_fore[34])$train_male_fore[[Okayama_TR_rmse_index_male[ik]]]
    print(Okayama_TR_rmse_index_male[ik])
}

Okayama_ave_male_TR = fore_dum/length(Okayama_TR_rmse_index_male)
rm(fore_dum)

# error

Okayama_ave_male_TR_rmse = vector("numeric", 10)
for(ik in 1:10)
{
    Okayama_ave_male_TR_rmse[ik] = rmse(Okayama_ave_male_TR[,ik], extract.years(Okayama, (2005+ik))$rate$male)
}

############
# Hiroshima
############

fore_dum = matrix(0, 41, 10)
for(ik in 1:length(Hiroshima_TR_rmse_index_male))
{
    fore_dum = fore_dum + get(state_set_fore[35])$train_male_fore[[Hiroshima_TR_rmse_index_male[ik]]]
    print(Hiroshima_TR_rmse_index_male[ik])
}

Hiroshima_ave_male_TR = fore_dum/length(Hiroshima_TR_rmse_index_male)
rm(fore_dum)

# error

Hiroshima_ave_male_TR_rmse = vector("numeric", 10)
for(ik in 1:10)
{
    Hiroshima_ave_male_TR_rmse[ik] = rmse(Hiroshima_ave_male_TR[,ik], extract.years(Hiroshima, (2005+ik))$rate$male)
}

############
# Yamaguchi
############

fore_dum = matrix(0, 41, 10)
for(ik in 1:length(Yamaguchi_TR_rmse_index_male))
{
    fore_dum = fore_dum + get(state_set_fore[36])$train_male_fore[[Yamaguchi_TR_rmse_index_male[ik]]]
    print(Yamaguchi_TR_rmse_index_male[ik])
}

Yamaguchi_ave_male_TR = fore_dum/length(Yamaguchi_TR_rmse_index_male)
rm(fore_dum)

# error

Yamaguchi_ave_male_TR_rmse = vector("numeric", 10)
for(ik in 1:10)
{
    Yamaguchi_ave_male_TR_rmse[ik] = rmse(Yamaguchi_ave_male_TR[,ik], extract.years(Yamaguchi, (2005+ik))$rate$male)
}

############
# Tokushima
############

fore_dum = matrix(0, 41, 10)
for(ik in 1:length(Tokushima_TR_rmse_index_male))
{
    fore_dum = fore_dum + get(state_set_fore[37])$train_male_fore[[Tokushima_TR_rmse_index_male[ik]]]
    print(Tokushima_TR_rmse_index_male[ik])
}

Tokushima_ave_male_TR = fore_dum/length(Tokushima_TR_rmse_index_male)
rm(fore_dum)

# error

Tokushima_ave_male_TR_rmse = vector("numeric", 10)
for(ik in 1:10)
{
    Tokushima_ave_male_TR_rmse[ik] = rmse(Tokushima_ave_male_TR[,ik], extract.years(Tokushima, (2005+ik))$rate$male)
}

#########
# Kagawa
#########

fore_dum = matrix(0, 41, 10)
for(ik in 1:length(Kagawa_TR_rmse_index_male))
{
    fore_dum = fore_dum + get(state_set_fore[38])$train_male_fore[[Kagawa_TR_rmse_index_male[ik]]]
    print(Kagawa_TR_rmse_index_male[ik])
}

Kagawa_ave_male_TR = fore_dum/length(Kagawa_TR_rmse_index_male)
rm(fore_dum)

# error

Kagawa_ave_male_TR_rmse = vector("numeric", 10)
for(ik in 1:10)
{
    Kagawa_ave_male_TR_rmse[ik] = rmse(Kagawa_ave_male_TR[,ik], extract.years(Kagawa, (2005+ik))$rate$male)
}

########
# Ehime
########

fore_dum = matrix(0, 41, 10)
for(ik in 1:length(Ehime_TR_rmse_index_male))
{
    fore_dum = fore_dum + get(state_set_fore[39])$train_male_fore[[Ehime_TR_rmse_index_male[ik]]]
    print(Ehime_TR_rmse_index_male[ik])
}

Ehime_ave_male_TR = fore_dum/length(Ehime_TR_rmse_index_male)
rm(fore_dum)

# error

Ehime_ave_male_TR_rmse = vector("numeric", 10)
for(ik in 1:10)
{
    Ehime_ave_male_TR_rmse[ik] = rmse(Ehime_ave_male_TR[,ik], extract.years(Ehime, (2005+ik))$rate$male)
}

########
# Kochi
########

fore_dum = matrix(0, 41, 10)
for(ik in 1:length(Kochi_TR_rmse_index_male))
{
    fore_dum = fore_dum + get(state_set_fore[40])$train_male_fore[[Kochi_TR_rmse_index_male[ik]]]
    print(Kochi_TR_rmse_index_male[ik])
}

Kochi_ave_male_TR = fore_dum/length(Kochi_TR_rmse_index_male)
rm(fore_dum)

# error

Kochi_ave_male_TR_rmse = vector("numeric", 10)
for(ik in 1:10)
{
    Kochi_ave_male_TR_rmse[ik] = rmse(Kochi_ave_male_TR[,ik], extract.years(Kochi, (2005+ik))$rate$male)
}

##########
# Fukuoka
##########

fore_dum = matrix(0, 41, 10)
for(ik in 1:length(Fukuoka_TR_rmse_index_male))
{
    fore_dum = fore_dum + get(state_set_fore[41])$train_male_fore[[Fukuoka_TR_rmse_index_male[ik]]]
    print(Fukuoka_TR_rmse_index_male[ik])
}

Fukuoka_ave_male_TR = fore_dum/length(Fukuoka_TR_rmse_index_male)
rm(fore_dum)

# error

Fukuoka_ave_male_TR_rmse = vector("numeric", 10)
for(ik in 1:10)
{
    Fukuoka_ave_male_TR_rmse[ik] = rmse(Fukuoka_ave_male_TR[,ik], extract.years(Fukuoka, (2005+ik))$rate$male)
}

#######
# Saga
#######

fore_dum = matrix(0, 41, 10)
for(ik in 1:length(Saga_TR_rmse_index_male))
{
    fore_dum = fore_dum + get(state_set_fore[42])$train_male_fore[[Saga_TR_rmse_index_male[ik]]]
    print(Saga_TR_rmse_index_male[ik])
}

Saga_ave_male_TR = fore_dum/length(Saga_TR_rmse_index_male)
rm(fore_dum)

# error

Saga_ave_male_TR_rmse = vector("numeric", 10)
for(ik in 1:10)
{
    Saga_ave_male_TR_rmse[ik] = rmse(Saga_ave_male_TR[,ik], extract.years(Saga, (2005+ik))$rate$male)
}

###########
# Nagasaki
###########

fore_dum = matrix(0, 41, 10)
for(ik in 1:length(Nagasaki_TR_rmse_index_male))
{
    fore_dum = fore_dum + get(state_set_fore[43])$train_male_fore[[Nagasaki_TR_rmse_index_male[ik]]]
    print(Nagasaki_TR_rmse_index_male[ik])
}

Nagasaki_ave_male_TR = fore_dum/length(Nagasaki_TR_rmse_index_male)
rm(fore_dum)

# error

Nagasaki_ave_male_TR_rmse = vector("numeric", 10)
for(ik in 1:10)
{
    Nagasaki_ave_male_TR_rmse[ik] = rmse(Nagasaki_ave_male_TR[,ik], extract.years(Nagasaki, (2005+ik))$rate$male)
}

###########
# Kumamoto
###########

fore_dum = matrix(0, 41, 10)
for(ik in 1:length(Kumamoto_TR_rmse_index_male))
{
    fore_dum = fore_dum + get(state_set_fore[44])$train_male_fore[[Kumamoto_TR_rmse_index_male[ik]]]
    print(Kumamoto_TR_rmse_index_male[ik])
}

Kumamoto_ave_male_TR = fore_dum/length(Kumamoto_TR_rmse_index_male)
rm(fore_dum)

# error

Kumamoto_ave_male_TR_rmse = vector("numeric", 10)
for(ik in 1:10)
{
    Kumamoto_ave_male_TR_rmse[ik] = rmse(Kumamoto_ave_male_TR[,ik], extract.years(Kumamoto, (2005+ik))$rate$male)
}

#######
# Oita
#######

fore_dum = matrix(0, 41, 10)
for(ik in 1:length(Oita_TR_rmse_index_male))
{
    fore_dum = fore_dum + get(state_set_fore[45])$train_male_fore[[Oita_TR_rmse_index_male[ik]]]
    print(Oita_TR_rmse_index_male[ik])
}

Oita_ave_male_TR = fore_dum/length(Oita_TR_rmse_index_male)
rm(fore_dum)

# error

Oita_ave_male_TR_rmse = vector("numeric", 10)
for(ik in 1:10)
{
    Oita_ave_male_TR_rmse[ik] = rmse(Oita_ave_male_TR[,ik], extract.years(Oita, (2005+ik))$rate$male)
}

###########
# Miyazaki
###########

fore_dum = matrix(0, 41, 10)
for(ik in 1:length(Miyazaki_TR_rmse_index_male))
{
    fore_dum = fore_dum + get(state_set_fore[46])$train_male_fore[[Miyazaki_TR_rmse_index_male[ik]]]
    print(Miyazaki_TR_rmse_index_male[ik])
}

Miyazaki_ave_male_TR = fore_dum/length(Miyazaki_TR_rmse_index_male)
rm(fore_dum)

# error

Miyazaki_ave_male_TR_rmse = vector("numeric", 10) 
for(ik in 1:10)
{
    Miyazaki_ave_male_TR_rmse[ik] = rmse(Miyazaki_ave_male_TR[,ik], extract.years(Miyazaki, (2005+ik))$rate$male)
}

############
# Kagoshima
############

fore_dum = matrix(0, 41, 10)
for(ik in 1:length(Kagoshima_TR_rmse_index_male))
{
    fore_dum = fore_dum + get(state_set_fore[47])$train_male_fore[[Kagoshima_TR_rmse_index_male[ik]]]
    print(Kagoshima_TR_rmse_index_male[ik])
}

Kagoshima_ave_male_TR = fore_dum/length(Kagoshima_TR_rmse_index_male)
rm(fore_dum)

# error

Kagoshima_ave_male_TR_rmse = vector("numeric", 10)
for(ik in 1:10)
{
    Kagoshima_ave_male_TR_rmse[ik] = rmse(Kagoshima_ave_male_TR[,ik], extract.years(Kagoshima, (2005+ik))$rate$male)
}

##########
# Okinawa
##########

fore_dum = matrix(0, 41, 10)
for(ik in 1:length(Okinawa_TR_rmse_index_male))
{
    fore_dum = fore_dum + get(state_set_fore[48])$train_male_fore[[Okinawa_TR_rmse_index_male[ik]]]
    print(Okinawa_TR_rmse_index_male[ik])
}

Okinawa_ave_male_TR = fore_dum/length(Okinawa_TR_rmse_index_male)
rm(fore_dum)

# error

Okinawa_ave_male_TR_rmse = vector("numeric", 10)
for(ik in 1:10)
{
    Okinawa_ave_male_TR_rmse[ik] = rmse(Okinawa_ave_male_TR[,ik], extract.years(Okinawa, (2005+ik))$rate$male)
}


MCS_ave_male_TR_rmse = cbind(Japan_ave_male_TR_rmse, Hokkaido_ave_male_TR_rmse, Aomori_ave_male_TR_rmse,
                          Iwate_ave_male_TR_rmse, Miyagi_ave_male_TR_rmse, Akita_ave_male_TR_rmse,
                          Yamagata_ave_male_TR_rmse, Fukushima_ave_male_TR_rmse, Ibaraki_ave_male_TR_rmse,
                          Tochigi_ave_male_TR_rmse, Gunma_ave_male_TR_rmse, Saitama_ave_male_TR_rmse,
                          Chiba_ave_male_TR_rmse, Tokyo_ave_male_TR_rmse, Kanagawa_ave_male_TR_rmse,
                          Niigata_ave_male_TR_rmse, Toyama_ave_male_TR_rmse, Ishikawa_ave_male_TR_rmse,
                          Fukui_ave_male_TR_rmse, Yamanashi_ave_male_TR_rmse, Nagano_ave_male_TR_rmse,
                          Gifu_ave_male_TR_rmse, Shizuoka_ave_male_TR_rmse, Aichi_ave_male_TR_rmse,
                          Mie_ave_male_TR_rmse, Shiga_ave_male_TR_rmse, Kyoto_ave_male_TR_rmse,
                          Osaka_ave_male_TR_rmse, Hyogo_ave_male_TR_rmse, Nara_ave_male_TR_rmse,
                          Wakayama_ave_male_TR_rmse, Tottori_ave_male_TR_rmse, Shimane_ave_male_TR_rmse,
                          Okayama_ave_male_TR_rmse, Hiroshima_ave_male_TR_rmse, Yamaguchi_ave_male_TR_rmse,
                          Tokushima_ave_male_TR_rmse, Kagawa_ave_male_TR_rmse, Ehime_ave_male_TR_rmse,
                          Kochi_ave_male_TR_rmse, Fukuoka_ave_male_TR_rmse, Saga_ave_male_TR_rmse, 
                          Nagasaki_ave_male_TR_rmse, Kumamoto_ave_male_TR_rmse, Oita_ave_male_TR_rmse,
                          Miyazaki_ave_male_TR_rmse, Kagoshima_ave_male_TR_rmse, Okinawa_ave_male_TR_rmse)
colnames(MCS_ave_male_TR_rmse) = state
round(rowMeans(MCS_ave_male_TR_rmse)*100, 4)
MCS_ave_male_TR_rmse_0.9  = MCS_ave_male_TR_rmse

####################################### 
# MCS procedure (Tmax & TR) 
# alpha should be confidence level 90% 
#######################################

#########
# female
#########

state_Tmax_score = c("Japan_Tmax_score",     "Hokkaido_Tmax_score", "Aomori_Tmax_score",    "Iwate_Tmax_score", 
                     "Miyagi_Tmax_score",    "Akita_Tmax_score",    "Yamagata_Tmax_score",  "Fukushima_Tmax_score",
                     "Ibaraki_Tmax_score",   "Tochigi_Tmax_score",  "Gunma_Tmax_score",     "Saitama_Tmax_score", 
                     "Chiba_Tmax_score",     "Tokyo_Tmax_score",    "Kanagawa_Tmax_score",  "Niigata_Tmax_score",
                     "Toyama_Tmax_score",    "Ishikawa_Tmax_score", "Fukui_Tmax_score",     "Yamanashi_Tmax_score", 
                     "Nagano_Tmax_score",    "Gifu_Tmax_score",     "Shizuoka_Tmax_score",  "Aichi_Tmax_score",
                     "Mie_Tmax_score",       "Shiga_Tmax_score",    "Kyoto_Tmax_score",     "Osaka_Tmax_score", 
                     "Hyogo_Tmax_score",     "Nara_Tmax_score",     "Wakayama_Tmax_score",  "Tottori_Tmax_score", 
                     "Shimane_Tmax_score",   "Okayama_Tmax_score",  "Hiroshima_Tmax_score", "Yamaguchi_Tmax_score", 
                     "Tokushima_Tmax_score", "Kagawa_Tmax_score",   "Ehime_Tmax_score",     "Kochi_Tmax_score",
                     "Fukuoka_Tmax_score",   "Saga_Tmax_score",     "Nagasaki_Tmax_score",  "Kumamoto_Tmax_score", 
                     "Oita_Tmax_score",      "Miyazaki_Tmax_score", "Kagoshima_Tmax_score", "Okinawa_Tmax_score")

state_TR_score = c("Japan_TR_score",     "Hokkaido_TR_score",   "Aomori_TR_score",    "Iwate_TR_score", 
                   "Miyagi_TR_score",    "Akita_TR_score",      "Yamagata_TR_score",  "Fukushima_TR_score",
                   "Ibaraki_TR_score",   "Tochigi_TR_score",    "Gunma_TR_score",     "Saitama_TR_score", 
                   "Chiba_TR_score",     "Tokyo_TR_score",      "Kanagawa_TR_score",  "Niigata_TR_score",
                   "Toyama_TR_score",    "Ishikawa_TR_score",   "Fukui_TR_score",     "Yamanashi_TR_score", 
                   "Nagano_TR_score",    "Gifu_TR_score",       "Shizuoka_TR_score",  "Aichi_TR_score",
                   "Mie_TR_score",       "Shiga_TR_score",      "Kyoto_TR_score",     "Osaka_TR_score", 
                   "Hyogo_TR_score",     "Nara_TR_score",       "Wakayama_TR_score",  "Tottori_TR_score", 
                   "Shimane_TR_score",   "Okayama_TR_score",    "Hiroshima_TR_score", "Yamaguchi_TR_score", 
                   "Tokushima_TR_score", "Kagawa_TR_score",     "Ehime_TR_score",     "Kochi_TR_score",
                   "Fukuoka_TR_score",   "Saga_TR_score",       "Nagasaki_TR_score",  "Kumamoto_TR_score", 
                   "Oita_TR_score",      "Miyazaki_TR_score",   "Kagoshima_TR_score", "Okinawa_TR_score")

## h2

h2_female_mat = matrix(NA, 48, 10)
for(ik in 1:48)
{
    h2_female_mat[ik,] = (get(state_set_interval[ik])$train_female_score_all)[,4]
}

# Chiba

Chiba_set_interval$train_female_score_all[,4] = c(0.3713782, NA, NA, 0.2947903, 0.1644561, 0.2318797, 0.2861919,
                                                  0.2498965, 0.2634919, 0.2967362)
Chiba_set_interval$train_female_score_all[2:3,4] = colMeans(h2_female_mat, na.rm = TRUE)[2:3]

# Tottori

Tottori_set_interval$train_female_score_all[1:3,4] = colMeans(h2_female_mat, na.rm = TRUE)[1:3]


for(ik in 1:48)
{
    assign(state_Tmax_score[ik], MCSprocedure(Loss = get(state_set_interval[ik])$train_female_score_all, alpha = 0.9, statistic = "Tmax"))
    assign(state_TR_score[ik],   MCSprocedure(Loss = get(state_set_interval[ik])$train_female_score_all, alpha = 0.9, statistic = "TR"))
    print(ik)
}

method_col = colnames(get(state_comb[ik]))

# Tmax

Japan_Tmax_score_index = 11:13
Hokkaido_Tmax_score_index = 14
Aomori_Tmax_score_index = 13
Iwate_Tmax_score_index = 11
Miyagi_Tmax_score_index = 13
Akita_Tmax_score_index = 15
Yamagata_Tmax_score_index = 11
Fukushima_Tmax_score_index = 13
Ibaraki_Tmax_score_index = c(11, 12, 15)
Tochigi_Tmax_score_index = 13
Gunma_Tmax_score_index = 13
Saitama_Tmax_score_index = 11
Chiba_Tmax_score_index = 12
Tokyo_Tmax_score_index = 15
Kanagawa_Tmax_score_index = 15 
Niigata_Tmax_score_index = 11:13
Toyama_Tmax_score_index = 11:13
Ishikawa_Tmax_score_index = 11
Fukui_Tmax_score_index = 13
Yamanashi_Tmax_score_index = 13  
Nagano_Tmax_score_index = 13
Gifu_Tmax_score_index = 13 
Shizuoka_Tmax_score_index = 11
Aichi_Tmax_score_index = 11:13    
Mie_Tmax_score_index = 13
Shiga_Tmax_score_index = 13
Kyoto_Tmax_score_index = 12:13
Osaka_Tmax_score_index = 13
Hyogo_Tmax_score_index = 6:15
Nara_Tmax_score_index = 13
Wakayama_Tmax_score_index = 13
Tottori_Tmax_score_index = 14
Shimane_Tmax_score_index = 13
Okayama_Tmax_score_index = 13
Hiroshima_Tmax_score_index = 12
Yamaguchi_Tmax_score_index = 11
Tokushima_Tmax_score_index = 13:14
Kagawa_Tmax_score_index = 13
Ehime_Tmax_score_index = 13
Kochi_Tmax_score_index = 15
Fukuoka_Tmax_score_index = 11
Saga_Tmax_score_index = 13
Nagasaki_Tmax_score_index = 11 
Kumamoto_Tmax_score_index = c(11:13, 15)
Oita_Tmax_score_index = 13
Miyazaki_Tmax_score_index = 15
Kagoshima_Tmax_score_index = 11:14
Okinawa_Tmax_score_index = 13


# TR
  
Japan_TR_score_index = c(11, 13)
Hokkaido_TR_score_index = 14 
Aomori_TR_score_index = 13
Iwate_TR_score_index = 11
Miyagi_TR_score_index = 13
Akita_TR_score_index = 15
Yamagata_TR_score_index = 11
Fukushima_TR_score_index = 13  
Ibaraki_TR_score_index = c(11:12, 15)
Tochigi_TR_score_index = 13 
Gunma_TR_score_index = 13
Saitama_TR_score_index = 11
Chiba_TR_score_index = 12
Tokyo_TR_score_index = 15
Kanagawa_TR_score_index = 15 
Niigata_TR_score_index = 11:13
Toyama_TR_score_index = c(11, 13)
Ishikawa_TR_score_index = 11 
Fukui_TR_score_index = 13
Yamanashi_TR_score_index = 13  
Nagano_TR_score_index = 13
Gifu_TR_score_index = 13
Shizuoka_TR_score_index = 11 
Aichi_TR_score_index = 11:13    
Mie_TR_score_index = 13
Shiga_TR_score_index = 13
Kyoto_TR_score_index = 12:13
Osaka_TR_score_index = 13
Hyogo_TR_score_index = c(7, 9, 11:15)
Nara_TR_score_index = 13
Wakayama_TR_score_index = 13 
Tottori_TR_score_index = 14
Shimane_TR_score_index = 13
Okayama_TR_score_index = 13
Hiroshima_TR_score_index = 12
Yamaguchi_TR_score_index = 11
Tokushima_TR_score_index = 13:14
Kagawa_TR_score_index = 13
Ehime_TR_score_index = 13
Kochi_TR_score_index = 15
Fukuoka_TR_score_index = 11
Saga_TR_score_index = 13
Nagasaki_TR_score_index = 11
Kumamoto_TR_score_index = c(11, 13, 15)
Oita_TR_score_index = 13   
Miyazaki_TR_score_index = 15 
Kagoshima_TR_score_index = 13
Okinawa_TR_score_index = 13
  

#######
# male
#######

state_Tmax_score_male = c("Japan_Tmax_score_male", "Hokkaido_Tmax_score_male", "Aomori_Tmax_score_male", "Iwate_Tmax_score_male", "Miyagi_Tmax_score_male", "Akita_Tmax_score_male", "Yamagata_Tmax_score_male", "Fukushima_Tmax_score_male",
                          "Ibaraki_Tmax_score_male", "Tochigi_Tmax_score_male", "Gunma_Tmax_score_male", "Saitama_Tmax_score_male", "Chiba_Tmax_score_male", "Tokyo_Tmax_score_male", "Kanagawa_Tmax_score_male", "Niigata_Tmax_score_male",
                          "Toyama_Tmax_score_male", "Ishikawa_Tmax_score_male", "Fukui_Tmax_score_male", "Yamanashi_Tmax_score_male", "Nagano_Tmax_score_male", "Gifu_Tmax_score_male", "Shizuoka_Tmax_score_male", "Aichi_Tmax_score_male",
                          "Mie_Tmax_score_male", "Shiga_Tmax_score_male", "Kyoto_Tmax_score_male", "Osaka_Tmax_score_male", "Hyogo_Tmax_score_male", "Nara_Tmax_score_male", "Wakayama_Tmax_score_male", "Tottori_Tmax_score_male", "Shimane_Tmax_score_male",
                          "Okayama_Tmax_score_male", "Hiroshima_Tmax_score_male", "Yamaguchi_Tmax_score_male", "Tokushima_Tmax_score_male", "Kagawa_Tmax_score_male", "Ehime_Tmax_score_male", "Kochi_Tmax_score_male",
                          "Fukuoka_Tmax_score_male", "Saga_Tmax_score_male", "Nagasaki_Tmax_score_male", "Kumamoto_Tmax_score_male", "Oita_Tmax_score_male", "Miyazaki_Tmax_score_male", "Kagoshima_Tmax_score_male", "Okinawa_Tmax_score_male")

state_TR_score_male = c("Japan_TR_score_male", "Hokkaido_TR_score_male", "Aomori_TR_score_male", "Iwate_TR_score_male", "Miyagi_TR_score_male", "Akita_TR_score_male", "Yamagata_TR_score_male", "Fukushima_TR_score_male",
                        "Ibaraki_TR_score_male", "Tochigi_TR_score_male", "Gunma_TR_score_male", "Saitama_TR_score_male", "Chiba_TR_score_male", "Tokyo_TR_score_male", "Kanagawa_TR_score_male", "Niigata_TR_score_male",
                        "Toyama_TR_score_male", "Ishikawa_TR_score_male", "Fukui_TR_score_male", "Yamanashi_TR_score_male", "Nagano_TR_score_male", "Gifu_TR_score_male", "Shizuoka_TR_score_male", "Aichi_TR_score_male",
                        "Mie_TR_score_male", "Shiga_TR_score_male", "Kyoto_TR_score_male", "Osaka_TR_score_male", "Hyogo_TR_score_male", "Nara_TR_score_male", "Wakayama_TR_score_male", "Tottori_TR_score_male", "Shimane_TR_score_male",
                        "Okayama_TR_score_male", "Hiroshima_TR_score_male", "Yamaguchi_TR_score_male", "Tokushima_TR_score_male", "Kagawa_TR_score_male", "Ehime_TR_score_male", "Kochi_TR_score_male",
                        "Fukuoka_TR_score_male", "Saga_TR_score_male", "Nagasaki_TR_score_male", "Kumamoto_TR_score_male", "Oita_TR_score_male", "Miyazaki_TR_score_male", "Kagoshima_TR_score_male", "Okinawa_TR_score_male")

## h2

h1_male_mat = h2_male_mat = matrix(NA, 48, 10)
for(ik in 1:48)
{
    h1_male_mat[ik,] = (get(state_set_interval[ik])$train_male_score_all)[,3]
    h2_male_mat[ik,] = (get(state_set_interval[ik])$train_male_score_all)[,4]
}

Hyogo_set_interval$train_male_score_all[4,4] = colMeans(h2_male_mat, na.rm = TRUE)[4]

Miyazaki_set_interval$train_male_score_all[2,3] = 
Tochigi_set_interval$train_male_score_all[2,3] = colMeans(h1_male_mat, na.rm = TRUE)[2]


for(ik in 10:48)
{
    assign(state_Tmax_score_male[ik], MCSprocedure(Loss = get(state_set_interval[ik])$train_male_score_all, alpha = 0.9, statistic = "Tmax"))
    assign(state_TR_score_male[ik],   MCSprocedure(Loss = get(state_set_interval[ik])$train_male_score_all, alpha = 0.9, statistic = "TR"))
    print(ik)
}


# Tmax

Japan_Tmax_score_index_male = 11:14
Hokkaido_Tmax_score_index_male = 13  
Aomori_Tmax_score_index_male = 12
Iwate_Tmax_score_index_male = 13
Miyagi_Tmax_score_index_male = 13
Akita_Tmax_score_index_male = 13
Yamagata_Tmax_score_index_male = 13
Fukushima_Tmax_score_index_male = 13
Ibaraki_Tmax_score_index_male = 13
Tochigi_Tmax_score_index_male = 13
Gunma_Tmax_score_index_male = 13
Saitama_Tmax_score_index_male = 13
Chiba_Tmax_score_index_male = 15
Tokyo_Tmax_score_index_male = 13
Kanagawa_Tmax_score_index_male = 13  
Niigata_Tmax_score_index_male = c(13, 15)
Toyama_Tmax_score_index_male = 13
Ishikawa_Tmax_score_index_male = c(11:13, 15)
Fukui_Tmax_score_index_male = 11
Yamanashi_Tmax_score_index_male = 13 
Nagano_Tmax_score_index_male = 13
Gifu_Tmax_score_index_male = 13
Shizuoka_Tmax_score_index_male = 13  
Aichi_Tmax_score_index_male = 13  
Mie_Tmax_score_index_male = 13
Shiga_Tmax_score_index_male = 13
Kyoto_Tmax_score_index_male = 13
Osaka_Tmax_score_index_male = 13
Hyogo_Tmax_score_index_male = 15
Nara_Tmax_score_index_male = 13 
Wakayama_Tmax_score_index_male = 13  
Tottori_Tmax_score_index_male = 13
Shimane_Tmax_score_index_male = 13
Okayama_Tmax_score_index_male = 13
Hiroshima_Tmax_score_index_male = 13
Yamaguchi_Tmax_score_index_male = 13
Tokushima_Tmax_score_index_male = 11:14
Kagawa_Tmax_score_index_male = 13
Ehime_Tmax_score_index_male = 13
Kochi_Tmax_score_index_male = 13
Fukuoka_Tmax_score_index_male = 13
Saga_Tmax_score_index_male = 13
Nagasaki_Tmax_score_index_male = 13  
Kumamoto_Tmax_score_index_male = 13
Oita_Tmax_score_index_male = 13 
Miyazaki_Tmax_score_index_male = 13  
Kagoshima_Tmax_score_index_male = 13 
Okinawa_Tmax_score_index_male = 13

# TR
  
Japan_TR_score_index_male = 12:13
Hokkaido_TR_score_index_male = 13
Aomori_TR_score_index_male = 12
Iwate_TR_score_index_male = 13
Miyagi_TR_score_index_male = 13
Akita_TR_score_index_male = 13
Yamagata_TR_score_index_male = 13  
Fukushima_TR_score_index_male = 13 
Ibaraki_TR_score_index_male = 13
Tochigi_TR_score_index_male = 13
Gunma_TR_score_index_male = 13
Saitama_TR_score_index_male = 13
Chiba_TR_score_index_male = 15
Tokyo_TR_score_index_male = 13
Kanagawa_TR_score_index_male = 13  
Niigata_TR_score_index_male = c(11, 13, 15)
Toyama_TR_score_index_male = 13
Ishikawa_TR_score_index_male = 13
Fukui_TR_score_index_male = 11
Yamanashi_TR_score_index_male = 13 
Nagano_TR_score_index_male = 13
Gifu_TR_score_index_male = 13
Shizuoka_TR_score_index_male = 13  
Aichi_TR_score_index_male = 13  
Mie_TR_score_index_male = 13
Shiga_TR_score_index_male = 13
Kyoto_TR_score_index_male = 13
Osaka_TR_score_index_male = 13
Hyogo_TR_score_index_male = 15
Nara_TR_score_index_male = 13
Wakayama_TR_score_index_male = 13  
Tottori_TR_score_index_male = 13
Shimane_TR_score_index_male = 13
Okayama_TR_score_index_male = 13
Hiroshima_TR_score_index_male = 13
Yamaguchi_TR_score_index_male = 11:13
Tokushima_TR_score_index_male = c(11, 13:14)
Kagawa_TR_score_index_male = c(11, 14:15)
Ehime_TR_score_index_male = 13
Kochi_TR_score_index_male = 13
Fukuoka_TR_score_index_male = 13
Saga_TR_score_index_male = 13
Nagasaki_TR_score_index_male = 13  
Kumamoto_TR_score_index_male = 13
Oita_TR_score_index_male = 13  
Miyazaki_TR_score_index_male = 13  
Kagoshima_TR_score_index_male = 13 
Okinawa_TR_score_index_male = 13

#########
# female
# Japan
#########

fore_dum_lb = fore_dum_ub = matrix(0, 41, 10)
for(ik in 1:length(Japan_Tmax_score_index))
{
	fore_dum_lb = fore_dum_lb + Japan_set_interval_fore$train_female_fore_lb[[Japan_Tmax_score_index[ik]]]
	fore_dum_ub = fore_dum_ub + Japan_set_interval_fore$train_female_fore_ub[[Japan_Tmax_score_index[ik]]]
	print(Japan_Tmax_score_index[ik])
}

Japan_ave_female_lb = fore_dum_lb/length(Japan_Tmax_score_index)
Japan_ave_female_ub = fore_dum_ub/length(Japan_Tmax_score_index)
rm(fore_dum_lb); rm(fore_dum_ub)

# interval score

Japan_ave_female_score = vector("numeric", 10)
for(ik in 1:10)
{
	Japan_ave_female_score[ik] = interval_score(x = extract.years(Japan, (2005+ik))$rate$female,
                                                l = Japan_ave_female_lb[,ik], u = Japan_ave_female_ub[,ik], alpha = 0.2)
}
     
	
###########
# Hokkaido
###########

fore_dum_lb = fore_dum_ub = matrix(0, 41, 10)
for(ik in 1:length(Hokkaido_Tmax_score_index))
{
    fore_dum_lb = fore_dum_lb + Hokkaido_set_interval_fore$train_female_fore_lb[[Hokkaido_Tmax_score_index[ik]]]
    fore_dum_ub = fore_dum_ub + Hokkaido_set_interval_fore$train_female_fore_ub[[Hokkaido_Tmax_score_index[ik]]]
    print(Hokkaido_Tmax_score_index[ik])
}

Hokkaido_ave_female_lb = fore_dum_lb/length(Hokkaido_Tmax_score_index)
Hokkaido_ave_female_ub = fore_dum_ub/length(Hokkaido_Tmax_score_index)
rm(fore_dum_lb); rm(fore_dum_ub)

# interval score

Hokkaido_ave_female_score = vector("numeric", 10)
for(ik in 1:10)
{
    Hokkaido_ave_female_score[ik] = interval_score(x = extract.years(Hokkaido, (2005+ik))$rate$female,
                                                    l = Hokkaido_ave_female_lb[,ik], u = Hokkaido_ave_female_ub[,ik], alpha = 0.2)
}

#########
# Aomori
#########

fore_dum_lb = fore_dum_ub = matrix(0, 41, 10)
for(ik in 1:length(Aomori_Tmax_score_index))
{
    fore_dum_lb = fore_dum_lb + Aomori_set_interval_fore$train_female_fore_lb[[Aomori_Tmax_score_index[ik]]]
    fore_dum_ub = fore_dum_ub + Aomori_set_interval_fore$train_female_fore_ub[[Aomori_Tmax_score_index[ik]]]
    print(Aomori_Tmax_score_index[ik])
}

Aomori_ave_female_lb = fore_dum_lb/length(Aomori_Tmax_score_index)
Aomori_ave_female_ub = fore_dum_ub/length(Aomori_Tmax_score_index)
rm(fore_dum_lb); rm(fore_dum_ub)

# interval score

Aomori_ave_female_score = vector("numeric", 10)
for(ik in 1:10)
{
    Aomori_ave_female_score[ik] = interval_score(x = extract.years(Aomori, (2005+ik))$rate$female,
    l = Aomori_ave_female_lb[,ik], u = Aomori_ave_female_ub[,ik], alpha = 0.2)
}

########
# Iwate
########

fore_dum_lb = fore_dum_ub = matrix(0, 41, 10)
for(ik in 1:length(Iwate_Tmax_score_index))
{
    fore_dum_lb = fore_dum_lb + Iwate_set_interval_fore$train_female_fore_lb[[Iwate_Tmax_score_index[ik]]]
    fore_dum_ub = fore_dum_ub + Iwate_set_interval_fore$train_female_fore_ub[[Iwate_Tmax_score_index[ik]]]
    print(Iwate_Tmax_score_index[ik])
}

Iwate_ave_female_lb = fore_dum_lb/length(Iwate_Tmax_score_index)
Iwate_ave_female_ub = fore_dum_ub/length(Iwate_Tmax_score_index)
rm(fore_dum_lb); rm(fore_dum_ub)

# interval score

Iwate_ave_female_score = vector("numeric", 10)
for(ik in 1:10)
{
    Iwate_ave_female_score[ik] = interval_score(x = extract.years(Iwate, (2005+ik))$rate$female,
    l = Iwate_ave_female_lb[,ik], u = Iwate_ave_female_ub[,ik], alpha = 0.2)
}

#########
# Miyagi
#########

fore_dum_lb = fore_dum_ub = matrix(0, 41, 10)
for(ik in 1:length(Miyagi_Tmax_score_index))
{
    fore_dum_lb = fore_dum_lb + Miyagi_set_interval_fore$train_female_fore_lb[[Miyagi_Tmax_score_index[ik]]]
    fore_dum_ub = fore_dum_ub + Miyagi_set_interval_fore$train_female_fore_ub[[Miyagi_Tmax_score_index[ik]]]
    print(Miyagi_Tmax_score_index[ik])
}

Miyagi_ave_female_lb = fore_dum_lb/length(Miyagi_Tmax_score_index)
Miyagi_ave_female_ub = fore_dum_ub/length(Miyagi_Tmax_score_index)
rm(fore_dum_lb); rm(fore_dum_ub)

# interval score

Miyagi_ave_female_score = vector("numeric", 10)
for(ik in 1:10)
{
    Miyagi_ave_female_score[ik] = interval_score(x = extract.years(Miyagi, (2005+ik))$rate$female,
    l = Miyagi_ave_female_lb[,ik], u = Miyagi_ave_female_ub[,ik], alpha = 0.2)
}

#########
# Akita
#########

fore_dum_lb = fore_dum_ub = matrix(0, 41, 10)
for(ik in 1:length(Akita_Tmax_score_index))
{
    fore_dum_lb = fore_dum_lb + Akita_set_interval_fore$train_female_fore_lb[[Akita_Tmax_score_index[ik]]]
    fore_dum_ub = fore_dum_ub + Akita_set_interval_fore$train_female_fore_ub[[Akita_Tmax_score_index[ik]]]
    print(Akita_Tmax_score_index[ik])
}

Akita_ave_female_lb = fore_dum_lb/length(Akita_Tmax_score_index)
Akita_ave_female_ub = fore_dum_ub/length(Akita_Tmax_score_index)
rm(fore_dum_lb); rm(fore_dum_ub)

# interval score

Akita_ave_female_score = vector("numeric", 10)
for(ik in 1:10)
{
    Akita_ave_female_score[ik] = interval_score(x = extract.years(Akita, (2005+ik))$rate$female,
    l = Akita_ave_female_lb[,ik], u = Akita_ave_female_ub[,ik], alpha = 0.2)
}

###########
# Yamagata
###########

fore_dum_lb = fore_dum_ub = matrix(0, 41, 10)
for(ik in 1:length(Yamagata_Tmax_score_index))
{
    fore_dum_lb = fore_dum_lb + Yamagata_set_interval_fore$train_female_fore_lb[[Yamagata_Tmax_score_index[ik]]]
    fore_dum_ub = fore_dum_ub + Yamagata_set_interval_fore$train_female_fore_ub[[Yamagata_Tmax_score_index[ik]]]
    print(Yamagata_Tmax_score_index[ik])
}

Yamagata_ave_female_lb = fore_dum_lb/length(Yamagata_Tmax_score_index)
Yamagata_ave_female_ub = fore_dum_ub/length(Yamagata_Tmax_score_index)
rm(fore_dum_lb); rm(fore_dum_ub)

# interval score

Yamagata_ave_female_score = vector("numeric", 10)
for(ik in 1:10)
{
    Yamagata_ave_female_score[ik] = interval_score(x = extract.years(Yamagata, (2005+ik))$rate$female,
                                                l = Yamagata_ave_female_lb[,ik], u = Yamagata_ave_female_ub[,ik], alpha = 0.2)
}

############
# Fukushima
############

fore_dum_lb = fore_dum_ub = matrix(0, 41, 10)
for(ik in 1:length(Fukushima_Tmax_score_index))
{
    fore_dum_lb = fore_dum_lb + Fukushima_set_interval_fore$train_female_fore_lb[[Fukushima_Tmax_score_index[ik]]]
    fore_dum_ub = fore_dum_ub + Fukushima_set_interval_fore$train_female_fore_ub[[Fukushima_Tmax_score_index[ik]]]
    print(Fukushima_Tmax_score_index[ik])
}

Fukushima_ave_female_lb = fore_dum_lb/length(Fukushima_Tmax_score_index)
Fukushima_ave_female_ub = fore_dum_ub/length(Fukushima_Tmax_score_index)
rm(fore_dum_lb); rm(fore_dum_ub)

# interval score

Fukushima_ave_female_score = vector("numeric", 10)
for(ik in 1:10)
{
    Fukushima_ave_female_score[ik] = interval_score(x = extract.years(Fukushima, (2005+ik))$rate$female,
    l = Fukushima_ave_female_lb[,ik], u = Fukushima_ave_female_ub[,ik], alpha = 0.2)
}

#########
# Ibaraki
#########

fore_dum_lb = fore_dum_ub = matrix(0, 41, 10)
for(ik in 1:length(Ibaraki_Tmax_score_index))
{
    fore_dum_lb = fore_dum_lb + Ibaraki_set_interval_fore$train_female_fore_lb[[Ibaraki_Tmax_score_index[ik]]]
    fore_dum_ub = fore_dum_ub + Ibaraki_set_interval_fore$train_female_fore_ub[[Ibaraki_Tmax_score_index[ik]]]
    print(Ibaraki_Tmax_score_index[ik])
}

Ibaraki_ave_female_lb = fore_dum_lb/length(Ibaraki_Tmax_score_index)
Ibaraki_ave_female_ub = fore_dum_ub/length(Ibaraki_Tmax_score_index)
rm(fore_dum_lb); rm(fore_dum_ub)

# interval score

Ibaraki_ave_female_score = vector("numeric", 10)
for(ik in 1:10)
{
    Ibaraki_ave_female_score[ik] = interval_score(x = extract.years(Ibaraki, (2005+ik))$rate$female,
    l = Ibaraki_ave_female_lb[,ik], u = Ibaraki_ave_female_ub[,ik], alpha = 0.2)
}

#########
# Tochigi
#########

fore_dum_lb = fore_dum_ub = matrix(0, 41, 10)
for(ik in 1:length(Tochigi_Tmax_score_index))
{
    fore_dum_lb = fore_dum_lb + Tochigi_set_interval_fore$train_female_fore_lb[[Tochigi_Tmax_score_index[ik]]]
    fore_dum_ub = fore_dum_ub + Tochigi_set_interval_fore$train_female_fore_ub[[Tochigi_Tmax_score_index[ik]]]
    print(Tochigi_Tmax_score_index[ik])
}
[truncated: 158,117 more chars]
